# Supplementary material for: Assessment of Pesticide Residue Content in Fresh Plant-Based Products Available on the Serbian Market Using the QuEChERS Method Combined with LC-MS/MS and GC-MS/MS
Source: Foods. 2026 Jun 8;15(12):2081. doi: 10.3390/foods15122081 (PMC13298267; doi:10.3390/foods15122081)
Supplement: Supplementary file 1 [file foods-15-02081-s001.zip]

Archive with 2 entries (2 files):
- Supplementary material S2 Table S1.pdf
- Supplementary material S1.xlsx
