# Supplementary material for: Assessment of Pesticide Residue Content in Fresh Plant-Based Products Available on the Serbian Market Using the QuEChERS Method Combined with LC-MS/MS and GC-MS/MS
Source: Foods. 2026 Jun 8;15(12):2081. doi: 10.3390/foods15122081 (PMC13298267; doi:10.3390/foods15122081)
Supplement: Supplementary file 1 [file foods-15-02081-s001.zip › Supplementary material S1.xlsx]

## Sheet: 2016
Individual results
	Analyte	Value (mg/kg)	Matrix	Country	Year
		/	Green bean	Serbia	2016
		/	Green bean	Serbia	2016
		/	Melon	Serbia	2016
		/	Peas	Serbia	2016
		/	Peas	Serbia	2016
		/	Cucumber	Serbia	2016
		/	Cucumber	Serbia	2016
		/	Cucumber	Serbia	2016
		/	Cucumber	Serbia	2016
		/	Potato	Serbia	2016
		/	Potato	Serbia	2016
		/	Potato	Serbia	2016
		/	Cabbage	Serbia	2016
		/	Cabbage	Serbia	2016
		/	Cabbage	Serbia	2016
		/	Onion	Serbia	2016
		/	Onion	Serbia	2016
		/	Pepper	Serbia	2016
		/	Tomato	Serbia	2016
		/	Bean	Serbia	2016
		/	Bean	Serbia	2016
		/	Aubergine	Serbia	2016
		/	Aubergine	Serbia	2016
		/	Leek	Serbia	2016
		/	Leek	Serbia	2016
		/	Carrot	Serbia	2016
		/	Carrot	Serbia	2016
		/	Spinach	Serbia	2016
		/	Spinach	Serbia	2016
		/	Spinach	Serbia	2016
		/	Zucchini	Serbia	2016
		/	Zucchini	Serbia	2016
		/	Wheat	Serbia	2016
	Abamectin	0.016	Celeriac	Serbia	2016
	Acetamiprid	0.01	Celeriac	Serbia	2016
	Acetamiprid	0.01	Celeriac	Serbia	2016
	Acetamiprid	0.01	Cucumber	Serbia	2016
	Aldicarb	0.016	Celeriac	Serbia	2016
	Aldicarb	0.01	Tomato	Serbia	2016
	Aldicarb	0.013	Pepper	Poland	2016
	Amitraz	0.011	Cabbage	Serbia	2016
	Amitraz	0.01	Lettuce	Serbia	2016
	Amitraz	0.014	Pepper	Serbia	2016
	Azoxystrobin	0.01	Peas	Serbia	2016
	Azoxystrobin	0.011	Peas	Serbia	2016
	Azoxystrobin	0.01	Cucumber	Serbia	2016
	Bifenthrin	0.021	Celeriac	Serbia	2016
	Bifenthrin	0.041	Cucumber	Serbia	2016
	Bifenthrin	0.041	Cucumber	Serbia	2016
	Bifenthrin	0.021	Pepper	Serbia	2016
	Bitertanol	0.01	Arugula	Serbia	2016
	Boscalid	0.01	Leek	Serbia	2016
	Boscalid	0.08	Cucumber	Serbia	2016
	Boscalid	0.094	Arugula	Serbia	2016
	Chlorpropham	2.026	Potato	Serbia	2016
	Chlorpyrifos	0.041	Cauliflower	Serbia	2016
	Chlorpyrifos	0.045	Celeriac	Serbia	2016
	Chlorpyrifos	0.011	Aubergine	Spain	2016
	Imazalil	0.01	Celeriac	Serbia	2016
	Imazalil	0.01	Celeriac	Serbia	2016
	Imazalil	0.01	Tomato	Serbia	2016
	Imazalil	0.01	Leek	Serbia	2016
	Imidacloprid	0.022	Cucumber	Serbia	2016
	Imidacloprid	0.014	Cucumber	Serbia	2016
	Imidacloprid	0.016	Cabbage	Serbia	2016
	Imidacloprid	0.015	Leek	Serbia	2016
	Imidacloprid	0.02	Carrot	Serbia	2016
	Imidacloprid	0.012	Spinach	Serbia	2016
	Imidacloprid	0.02	Pepper	Serbia	2016
	Imidacloprid	0.016	Cabbage	Serbia	2016
	Imidacloprid	0.026	Bean	Serbia	2016
	Imidacloprid	0.013	Lettuce	Spain	2016
	Linuron	0.011	Celeriac	Serbia	2016
	Linuron	0.13	Celeriac	Serbia	2016
	Lufenuron	0.013	Lettuce	Spain	2016
	Mepronil	0.01	Pepper	Poland	2016
	Metalaxyl	0.13	Cucumber	Serbia	2016
	Metalaxyl-M	0.021	Cucumber	Serbia	2016
	Methamidophos	0.05	Pepper	Serbia	2016
	Methamidophos	0.01	Pepper	Serbia	2016
	Propamocarb	0.119	Cucumber	Serbia	2016
	Propiconazole	0.01	Celeriac	Serbia	2016
	Thiamethoxam	0.01	Peas	Serbia	2016
	Thiamethoxam	0.01	Lettuce	Serbia	2016
	Triadimenol	0.01	Celeriac	Serbia	2016

## Sheet: 2017
Individual results
	Analyte	Value (mg/kg)	Matrix	Country	Year
		/	Garlic	China	2017
		/	Garlic	China	2017
		/	Garlic	China	2017
		/	Broccoli	Spain	2017
		/	Broccoli	Serbia	2017
		/	Celeriac	The Netherlands	2017
		/	Celeriac	Poland	2017
		/	Onion	The Netherlands	2017
		/	Onion	Spain	2017
		/	Onion	The Netherlands	2017
		/	Onion	The Netherlands	2017
		/	Onion	France	2017
		/	Onion	Germany	2017
		/	Onion	The Netherlands	2017
		/	Onion	The Netherlands	2017
		/	Onion	The Netherlands	2017
		/	Ginger	Thailand	2017
		/	Peas	Serbia	2017
		/	Cauliflower	France	2017
		/	Cauliflower	France	2017
		/	Cauliflower	France	2017
		/	Cauliflower	Germany	2017
		/	Brussels sprout	Belgium	2017
		/	Fennel	The Netherlands	2017
		/	Cucumber	Serbia	2017
		/	Cucumber	Spain	2017
		/	Cucumber	North Macedonia	2017
		/	Cucumber	Spain	2017
		/	Cucumber	Greece	2017
		/	Potato	Italy	2017
		/	Potato	Germany	2017
		/	Potato	The Netherlands	2017
		/	Potato	Austria	2017
		/	Potato	Germany	2017
		/	Potato	France	2017
		/	Potato	France	2017
		/	Potato	Germany	2017
		/	Potato	Belgium	2017
		/	Potato	France	2017
		/	Potato	France	2017
		/	Potato	Germany	2017
		/	Potato	Germany	2017
		/	Potato	Germany	2017
		/	Potato	France	2017
		/	Potato	Belgium	2017
		/	Potato	The Netherlands	2017
		/	Potato	France	2017
		/	Potato	France	2017
		/	Potato	Germany	2017
		/	Potato	The Netherlands	2017
		/	Potato	France	2017
		/	Potato	Germany	2017
		/	Potato	Germany	2017
		/	Potato	Serbia	2017
		/	Potato	Serbia	2017
		/	Cabbage	Serbia	2017
		/	Cabbage	Serbia	2017
		/	Cabbage	The Netherlands	2017
		/	Cabbage	North Macedonia	2017
		/	Cabbage	North Macedonia	2017
		/	Watermelon	Greece	2017
		/	Watermelon	Greece	2017
		/	Watermelon	Greece	2017
		/	Watermelon	Greece	2017
		/	Watermelon	North Macedonia	2017
		/	Watermelon	North Macedonia	2017
		/	Pepper	North Macedonia	2017
		/	Pepper	North Macedonia	2017
		/	Pepper	Albania	2017
		/	Pepper	North Macedonia	2017
		/	Pepper	Serbia	2017
		/	Pepper	Serbia	2017
		/	Pepper	Spain	2017
		/	Pepper	North Macedonia	2017
		/	Tomato	Spain	2017
		/	Tomato	Spain	2017
		/	Tomato	Serbia	2017
		/	Tomato	Serbia	2017
		/	Tomato	North Macedonia	2017
		/	Tomato	Serbia	2017
		/	Tomato	Belgium	2017
		/	Tomato	The Netherlands	2017
		/	Tomato	North Macedonia	2017
		/	Tomato	Albania	2017
		/	Tomato	Spain	2017
		/	Tomato	Albania	2017
		/	Tomato	Albania	2017
		/	Tomato	North Macedonia	2017
		/	Tomato	North Macedonia	2017
		/	Tomato	Spain	2017
		/	Tomato	North Macedonia	2017
		/	Bean	Serbia	2017
		/	Bean	Kyrgyzstan	2017
		/	Bean	Poland	2017
		/	Bean	Poland	2017
		/	Bean	Poland	2017
		/	Bean	Kyrgyzstan	2017
		/	Bean	Kyrgyzstan	2017
		/	Bean	Kyrgyzstan	2017
		/	Bean	Kyrgyzstan	2017
		/	Bean	Kyrgyzstan	2017
		/	Bean	Kyrgyzstan	2017
		/	Bean	Bulgaria	2017
		/	Aubergine	Serbia	2017
		/	Rice	Italy	2017
		/	Rice	North Macedonia	2017
		/	Leek	Serbia	2017
		/	Leek	Serbia	2017
		/	Leek	Serbia	2017
		/	Radicchio	Poland	2017
		/	Radicchio	Italy	2017
		/	Horseradish	Hungary	2017
		/	Radish	Serbia	2017
		/	Lettuce	Italy	2017
		/	Lettuce	Serbia	2017
		/	Lettuce	Serbia	2017
		/	Lettuce	The Netherlands	2017
		/	Lettuce	The Netherlands	2017
		/	Spinach	Serbia	2017
		/	Spinach	Serbia	2017
		/	Carrot	Serbia	2017
		/	Carrot	Serbia	2017
		/	Zucchini	Serbia	2017
		/	Zucchini	Albania	2017
	Acetamiprid	0.037	Celeriac	Serbia	2017
	Acetamiprid	0.057	Cucumber	Italy	2017
	Acetamiprid	0.015	Tomato	Spain	2017
	Acetamiprid	0.073	Tomato	North Macedonia	2017
	Acetamiprid	0.019	Aubergine	Spain	2017
	Acetamiprid	0.083	Arugula	Italy	2017
	Acetamiprid	0.033	Lettuce	Italy	2017
	Aldicarb	0.01	Tomato	Spain	2017
	Aldicarb	0.014	Bean	Poland	2017
	Aldicarb	0.015	Carrot	Serbia	2017
	Aldicarb	0.019	Zucchini	Serbia	2017
	Aminocarb	0.01	Bean	Argentina	2017
	Amitraz	0.016	Cucumber	Serbia	2017
	Amitraz	0.015	Watermelon	Greece	2017
	Amitraz	0.031	Pepper	North Macedonia	2017
	Amitraz	0.019	Pepper	Spain	2017
	Amitraz	0.012	Pepper	The Netherlands	2017
	Amitraz	0.01	Bean	Argentina	2017
	Amitraz	0.015	Lettuce	The Netherlands	2017
	Amitraz	0.012	Lettuce	The Netherlands	2017
	Amitraz	0.012	Lettuce	The Netherlands	2017
	Amitraz	0.03	Lettuce	Serbia	2017
	Azoxystrobin	0.017	Tomato	Poland	2017
	Azoxystrobin	0.031	Tomato	Poland	2017
	Bendiocarb	0.01	Melon	Albania	2017
	Bendiocarb	0.01	Potato	Italy	2017
	Bendiocarb	0.01	Tomato	Poland	2017
	Boscalid	0.017	Celeriac	Serbia	2017
	Boscalid	0.011	Cucumber	Albania	2017
	Boscalid	0.047	Cucumber	North Macedonia	2017
	Boscalid	0.169	Pepper	North Macedonia	2017
	Boscalid	0.011	Tomato	Albania	2017
	Boscalid	0.036	Tomato	The Netherlands	2017
	Boscalid	0.074	Tomato	Serbia	2017
	Boscalid	0.018	Tomato	Greece	2017
	Boscalid	0.063	Tomato	Greece	2017
	Boscalid	0.029	Tomato	Greece	2017
	Boscalid	0.064	Tomato	North Macedonia	2017
	Boscalid	0.052	Tomato	Spain	2017
	Boscalid	0.014	Lettuce	Italy	2017
	Boscalid	0.011	Lettuce	Italy	2017
	Boscalid	0.127	Lettuce	Serbia	2017
	Boscalid	0.048	Spinach	Italy	2017
	Boscalid	0.038	Carrot	Serbia	2017
	Boscalid	0.049	Carrot	The Netherlands	2017
	Carbaryl	0.012	Celeriac	Serbia	2017
	Carbendazim	0.015	Tomato	Greece	2017
	Carbendazim	0.064	Tomato	Greece	2017
	Carbendazim	0.012	Bean	Argentina	2017
	Carbendazim	0.041	Bean	Argentina	2017
	Chlorantraniliprole	0.019	Pepper	Greece	2017
	Chlorantraniliprole	0.014	Tomato	The Netherlands	2017
	Chlorantraniliprole	0.01	Tomato	Spain	2017
	Clothianidin	0.01	Onion	The Netherlands	2017
	Clothianidin	0.015	Cucumber	Italy	2017
	Clothianidin	0.014	Potato	North Macedonia	2017
	Clothianidin	0.016	Potato	Greece	2017
	Clothianidin	0.027	Pepper	North Macedonia	2017
	Clothianidin	0.011	Pepper	The Netherlands	2017
	Clothianidin	0.013	Carrot	The Netherlands	2017
	Cymoxanil	0.011	Celeriac	Serbia	2017
	Cymoxanil	0.012	Celeriac	The Netherlands	2017
	Cyprodinil	0.02	Tomato	North Macedonia	2017
	Cyprodinil	0.014	Aubergine	Spain	2017
	Cyprodinil	0.1	Lettuce	Italy	2017
	Difenoconazole	0.213	Celeriac	Serbia	2017
	Difenoconazole	0.017	Tomato	Serbia	2017
	Dimethoate	0.013	Bean	Argentina	2017
	Dimethomorph	0.046	Pepper	North Macedonia	2017
	Dimethomorph	0.019	Tomato	Greece	2017
	Dimethomorph	0.016	Tomato	Spain	2017
	Dimethomorph	0.436	Radish	Italy	2017
	Dinotefuran	0.01	Pepper	North Macedonia	2017
	Emamectin B1a	0.012	Arugula	Italy	2017
	Epoxiconazole	0.01	Horseradish	Hungary	2017
	Eprinomectin	0.01	Lettuce	Italy	2017
	Ethofumesate	0.013	Onion	The Netherlands	2017
	Ethofumesate	0.01	Potato	Greece	2017
	Ethofumesate	0.01	Pepper	Spain	2017
	Ethofumesate	0.013	Pepper	North Macedonia	2017
	Etoxazole	0.02	Cucumber	Italy	2017
	Famoxadone	0.029	Tomato	Albania	2017
	Fenhexamid	0.01	Bean	Poland	2017
	Flonicamid	0.048	Cucumber	North Macedonia	2017
	Flonicamid	0.026	Watermelon	Greece	2017
	Flonicamid	0.025	Pepper	Turkey	2017
	Fludioxonil	0.01	Garlic	China	2017
	Fludioxonil	0.011	Pepper	Spain	2017
	Fludioxonil	0.082	Lettuce	Italy	2017
	Flutriafol	0.032	Pepper	Spain	2017
	Flutriafol	0.014	Pepper	Spain	2017
	Flutriafol	0.015	Pepper	Spain	2017
	Imazalil	0.016	Celeriac	Serbia	2017
	Imazalil	0.014	Potato	Serbia	2017
	Imazalil	0.026	Potato	The Netherlands	2017
	Imazalil	0.01	Watermelon	Greece	2017
	Imazalil	0.022	Tomato	Croatia	2017
	Imazalil	0.012	Tomato	Albania	2017
	Imazalil	0.015	Bean	Poland	2017
	Imidacloprid	0.031	Celeriac	Serbia	2017
	Imidacloprid	0.024	Onion	The Netherlands	2017
	Imidacloprid	0.014	Onion	Croatia	2017
	Imidacloprid	0.018	Cauliflower	France	2017
	Imidacloprid	0.045	Cucumber	Serbia	2017
	Imidacloprid	0.039	Cucumber	Italy	2017
	Imidacloprid	0.097	Cucumber	Spain	2017
	Imidacloprid	0.017	Cucumber	Croatia	2017
	Imidacloprid	0.024	Cucumber	Croatia	2017
	Imidacloprid	0.126	Potato	The Netherlands	2017
	Imidacloprid	0.03	Potato	North Macedonia	2017
	Imidacloprid	0.029	Potato	Greece	2017
	Imidacloprid	0.01	Potato	Croatia	2017
	Imidacloprid	0.012	Cabbage	North Macedonia	2017
	Imidacloprid	0.037	Watermelon	Spain	2017
	Imidacloprid	0.01	Watermelon	Greece	2017
	Imidacloprid	0.011	Pepper	North Macedonia	2017
	Imidacloprid	0.025	Pepper	Greece	2017
	Imidacloprid	0.035	Pepper	Serbia	2017
	Imidacloprid	0.06	Pepper	Poland	2017
	Imidacloprid	0.018	Tomato	Belgium	2017
	Imidacloprid	0.034	Tomato	Croatia	2017
	Imidacloprid	0.029	Tomato	Serbia	2017
	Imidacloprid	0.013	Tomato	Greece	2017
	Imidacloprid	0.034	Tomato	Belgium	2017
	Imidacloprid	0.035	Tomato	Belgium	2017
	Imidacloprid	0.02	Tomato	North Macedonia	2017
	Imidacloprid	0.013	Tomato	Spain	2017
	Imidacloprid	0.01	Bean	Poland	2017
	Imidacloprid	0.01	Bean	Poland	2017
	Imidacloprid	0.013	Bean	Poland	2017
	Imidacloprid	0.01	Bean	Kyrgyzstan	2017
	Imidacloprid	0.126	Bean	Argentina	2017
	Imidacloprid	0.171	Bean	Kyrgyzstan	2017
	Imidacloprid	0.011	Lettuce	Italy	2017
	Imidacloprid	0.019	Lettuce	The Netherlands	2017
	Imidacloprid	0.011	Lettuce	Italy	2017
	Imidacloprid	0.03	Lettuce	Spain	2017
	Imidacloprid	0.03	Lettuce	Spain	2017
	Imidacloprid	0.017	Spinach	Italy	2017
	Imidacloprid	0.042	Carrot	Serbia	2017
	Imidacloprid	0.041	Carrot	The Netherlands	2017
	Kresoxim-methyl	0.03	Bean	Argentina	2017
	Kresoxim-methyl	0.02	Bean	Kyrgyzstan	2017
	Kresoxim-methyl	0.021	Bean	Egypt	2017
	Linuron	0.037	Celeriac	Serbia	2017
	Lufenuron	0.017	Chinese cabbage	The Netherlands	2017
	Lufenuron	0.018	Cucumber	Spain	2017
	Lufenuron	0.021	Cucumber	North Macedonia	2017
	Lufenuron	0.019	Potato	North Macedonia	2017
	Lufenuron	0.018	Cabbage	North Macedonia	2017
	Lufenuron	0.018	Watermelon	Greece	2017
	Lufenuron	0.017	Watermelon	Greece	2017
	Lufenuron	0.019	Pepper	North Macedonia	2017
	Lufenuron	0.02	Pepper	Poland	2017
	Lufenuron	0.017	Tomato	Albania	2017
	Lufenuron	0.018	Tomato	North Macedonia	2017
	Lufenuron	0.02	Radish	Italy	2017
	Mepanipyrim	0.032	Tomato	Spain	2017
	Metalaxyl	0.02	Celeriac	Serbia	2017
	Metalaxyl	0.015	Melon	Albania	2017
	Metalaxyl	0.017	Peas	Serbia	2017
	Metalaxyl	0.013	Cucumber	North Macedonia	2017
	Metalaxyl	0.042	Cucumber	Greece	2017
	Metalaxyl	0.061	Cucumber	Albania	2017
	Metalaxyl	0.014	Potato	Serbia	2017
	Metalaxyl	0.014	Potato	Greece	2017
	Metalaxyl	0.031	Pepper	North Macedonia	2017
	Metalaxyl	0.01	Tomato	North Macedonia	2017
	Metalaxyl	0.022	Tomato	Poland	2017
	Metalaxyl	0.014	Radish	Italy	2017
	Metalaxyl-M	0.011	Celeriac	Serbia	2017
	Metalaxyl-M	0.01	Peas	Serbia	2017
	Metalaxyl-M	0.014	Potato	Serbia	2017
	Methomyl	0.011	Cucumber	Albania	2017
	Methomyl	0.12	Pepper	North Macedonia	2017
	Methomyl	0.02	Tomato	Spain	2017
	Methomyl	0.02	Bean	Kyrgyzstan	2017
	Methomyl	0.012	Horseradish	Hungary	2017
	Methomyl	0.011	Lettuce	Italy	2017
	Methomyl	0.022	Lettuce	Spain	2017
	Methomyl	0.025	Lettuce	Italy	2017
	Methomyl	0.024	Spinach	Italy	2017
	Methomyl	0.02	Zucchini	China	2017
	Methoxyfenozide	0.012	Cucumber	Turkey	2017
	Methoxyfenozide	0.022	Potato	France	2017
	Methoxyfenozide	0.012	Potato	Germany	2017
	Methoxyfenozide	0.012	Potato	France	2017
	Methoxyfenozide	0.018	Potato	France	2017
	Methoxyfenozide	0.012	Potato	The United States of America	2017
	Methoxyfenozide	0.01	Pepper	North Macedonia	2017
	Methoxyfenozide	0.012	Pepper	Greece	2017
	Methoxyfenozide	0.013	Pepper	Turkey	2017
	Methoxyfenozide	0.014	Tomato	The Netherlands	2017
	Methoxyfenozide	0.01	Tomato	Greece	2017
	Methoxyfenozide	0.01	Tomato	North Macedonia	2017
	Methoxyfenozide	0.012	Tomato	Spain	2017
	Methoxyfenozide	0.012	Radish	Italy	2017
	Methoxyfenozide	0.012	Arugula	Italy	2017
	Metribuzin	0.01	Bean	Egypt	2017
	Mevinphos	0.01	Pepper	Spain	2017
	Myclobutanil	0.012	Cucumber	Spain	2017
	Picoxystrobin	0.05	Cucumber	Turkey	2017
	Picoxystrobin	0.039	Pepper	North Macedonia	2017
	Picoxystrobin	0.026	Bean	Argentina	2017
	Picoxystrobin	0.023	Bean	Kyrgyzstan	2017
	Picoxystrobin	0.017	Radish	Italy	2017
	Pirimiphos-methyl	0.02	Bean	Kyrgyzstan	2017
	Propamocarb	0.332	Cucumber	Italy	2017
	Propamocarb	0.01	Cucumber	Turkey	2017
	Propamocarb	0.094	Cucumber	North Macedonia	2017
	Propamocarb	0.125	Cucumber	Croatia	2017
	Propamocarb	0.141	Cucumber	Croatia	2017
	Propamocarb	0.031	Potato	The Netherlands	2017
	Propamocarb	0.145	Tomato	Croatia	2017
	Propamocarb	0.112	Tomato	Albania	2017
	Propamocarb	0.068	Tomato	Albania	2017
	Propamocarb	0.083	Tomato	North Macedonia	2017
	Propamocarb	0.022	Spinach	Italy	2017
	Propham	0.014	Potato	France	2017
	Propham	0.017	Potato	Germany	2017
	Propham	0.019	Potato	The United States of America	2017
	Propham	0.049	Tomato	The Netherlands	2017
	Propham	0.044	Arugula	Italy	2017
	Propham	0.031	Lettuce	Spain	2017
	Propham	0.025	Spinach	Italy	2017
	Propiconazole	0.026	Pepper	North Macedonia	2017
	Propiconazole	0.014	Tomato	Serbia	2017
	Propoxur	0.011	Potato	Germany	2017
	Propoxur	0.01	Tomato	Greece	2017
	Propoxur	0.01	Aubergine	Greece	2017
	Prothioconazole	0.011	Onion	North Macedonia	2017
	Prothioconazole	0.012	Onion	The Netherlands	2017
	Prothioconazole	0.018	Melon	Albania	2017
	Prothioconazole	0.012	Cauliflower	France	2017
	Prothioconazole	0.015	Cucumber	North Macedonia	2017
	Prothioconazole	0.016	Cucumber	Spain	2017
	Prothioconazole	0.014	Pepper	Poland	2017
	Prothioconazole	0.019	Tomato	Albania	2017
	Prothioconazole	0.018	Tomato	North Macedonia	2017
	Prothioconazole	0.02	Bean	Poland	2017
	Prothioconazole	0.013	Bean	Poland	2017
	Prothioconazole	0.013	Bean	Argentina	2017
	Prothioconazole	0.014	Lettuce	Italy	2017
	Prothioconazole	0.02	Lettuce	Italy	2017
	Prothioconazole	0.011	Lettuce	The Netherlands	2017
	Prothioconazole	0.012	Lettuce	The Netherlands	2017
	Pymetrozine	0.014	Bean	Argentina	2017
	Pyraclostrobin	0.011	Tomato	The Netherlands	2017
	Spinetoram A	0.035	Arugula	Italy	2017
	Spinosyn B	0.248	Arugula	Italy	2017
	Spinosyn B	0.014	Lettuce	Italy	2017
	Spinosyn B	0.01	Spinach	Italy	2017
	Spiromesifen	0.015	Potato	Germany	2017
	Spiromesifen	0.01	Pepper	North Macedonia	2017
	Spiromesifen	0.023	Tomato	Belgium	2017
	Spiromesifen	0.026	Tomato	The Netherlands	2017
	Spiromesifen	0.018	Bean	Argentina	2017
	Spiromesifen	0.013	Aubergine	Spain	2017
	Spirotetramat	0.019	Cucumber	Italy	2017
	Spirotetramat	0.01	Pepper	Spain	2017
	Spiroxamine	0.012	Tomato	Poland	2017
	Tebuconazole	0.011	Celeriac	Serbia	2017
	Tebuconazole	0.011	Potato	Serbia	2017
	Tebufenozide	0.011	Tomato	The Netherlands	2017
	Tebufenozide	0.011	Bean	Argentina	2017
	Tebufenozide	0.011	Bean	Egypt	2017
	Teflubenzuron	0.015	Tomato	Spain	2017
	Teflubenzuron	0.017	Bean	Poland	2017
	Teflubenzuron	0.032	Bean	Kyrgyzstan	2017
	Teflubenzuron	0.013	Bean	Kyrgyzstan	2017
	Teflubenzuron	0.014	Lettuce	Italy	2017
	Tetraconazole	0.036	Tomato	Poland	2017
	Thiacloprid	0.016	Garlic	China	2017
	Thiacloprid	0.041	Melon	Albania	2017
	Thiacloprid	0.035	Cucumber	North Macedonia	2017
	Thiacloprid	0.011	Cucumber	Spain	2017
	Thiacloprid	0.02	Potato	Italy	2017
	Thiacloprid	0.015	Potato	Italy	2017
	Thiacloprid	0.017	Watermelon	Greece	2017
	Thiacloprid	0.015	Pepper	North Macedonia	2017
	Thiacloprid	0.018	Tomato	Poland	2017
	Thiacloprid	0.018	Tomato	Croatia	2017
	Thiacloprid	0.017	Tomato	Belgium	2017
	Thiacloprid	0.016	Tomato	The Netherlands	2017
	Thiacloprid	0.03	Tomato	Poland	2017
	Thiacloprid	0.017	Bean	Poland	2017
	Thiacloprid	0.015	Bean	Poland	2017
	Thiacloprid	0.017	Aubergine	The Netherlands	2017
	Thiacloprid	0.017	Aubergine	Italy	2017
	Thiacloprid	0.016	Lettuce	Italy	2017
	Thiacloprid	0.018	Lettuce	Poland	2017
	Thiacloprid	0.018	Lettuce	The Netherlands	2017
	Thiacloprid	0.019	Spinach	Italy	2017
	Thiamethoxam	0.017	Cucumber	Serbia	2017
	Thiamethoxam	0.019	Cabbage	Serbia	2017
	Thiamethoxam	0.027	Pepper	North Macedonia	2017
	Thiamethoxam	0.032	Lettuce	Serbia	2017
	Triadimenol	0.022	Cucumber	Spain	2017
	Triadimenol	0.029	Pepper	Spain	2017
	Triadimenol	0.012	Bean	Argentina	2017
	Triticonazole	0.01	Cucumber	Spain	2017

## Sheet: 2018
Individual results
	Analyte	Value (mg/kg)	Matrix	Country	Year
		/	Sweet potato	Spain	2018
		/	Sweet potato	Egypt	2018
		/	Sweet potato	The United States of America	2018
		/	Sweet potato	Egypt	2018
		/	Garlic	China	2018
		/	Garlic	China	2018
		/	Garlic	China	2018
		/	Garlic	China	2018
		/	Green bean	Serbia	2018
		/	Broccoli	Spain	2018
		/	Broccoli	Serbia	2018
		/	Broccoli	Serbia	2018
		/	Broccoli	Italy	2018
		/	Butternut squash	Spain	2018
		/	Celeriac	The Netherlands	2018
		/	Celeriac	The Netherlands	2018
		/	Celeriac	The Netherlands	2018
		/	Celeriac	The Netherlands	2018
		/	Onion	Croatia	2018
		/	Onion	Croatia	2018
		/	Onion	Belarus	2018
		/	Onion	Kazakhstan	2018
		/	Onion	Germany	2018
		/	Onion	Austria	2018
		/	Onion	The Netherlands	2018
		/	Onion	The Netherlands	2018
		/	Onion	The Netherlands	2018
		/	Onion	The Netherlands	2018
		/	Onion	The Netherlands	2018
		/	Onion	Russia	2018
		/	Onion	The Netherlands	2018
		/	Onion	The Netherlands	2018
		/	Onion	North Macedonia	2018
		/	Onion	North Macedonia	2018
		/	Onion	North Macedonia	2018
		/	Onion	Germany	2018
		/	Onion	Slovakia	2018
		/	Onion	Russia	2018
		/	Onion	Russia	2018
		/	Onion	Russia	2018
		/	Onion	The Netherlands	2018
		/	Onion	The Netherlands	2018
		/	Onion	Poland	2018
		/	Onion	Poland	2018
		/	Onion	The Netherlands	2018
		/	Onion	The Netherlands	2018
		/	Onion	The Netherlands	2018
		/	Onion	The Netherlands	2018
		/	Onion	The Netherlands	2018
		/	Beetroot	Poland	2018
		/	Beetroot	Poland	2018
		/	Beetroot	Serbia	2018
		/	Melon	North Macedonia	2018
		/	Melon	Brazil	2018
		/	Ginger	China	2018
		/	Ginger	China	2018
		/	Ginger	Thailand	2018
		/	Ginger	China	2018
		/	Ginger	China	2018
		/	Cauliflower	Serbia	2018
		/	Cauliflower	Serbia	2018
		/	Cauliflower	Italy	2018
		/	Cauliflower	Spain	2018
		/	Cauliflower	Italy	2018
		/	Cauliflower	France	2018
		/	Cauliflower	North Macedonia	2018
		/	Savoy cabbage	Poland	2018
		/	Brussels sprout	The Netherlands	2018
		/	Fennel	Serbia	2018
		/	Cucumber	Serbia	2018
		/	Cucumber	North Macedonia	2018
		/	Cucumber	Albania	2018
		/	Cucumber	Serbia	2018
		/	Cucumber	North Macedonia	2018
		/	Cucumber	Albania	2018
		/	Cucumber	Albania	2018
		/	Cucumber	Albania	2018
		/	Potato	Italy	2018
		/	Potato	Italy	2018
		/	Potato	Croatia	2018
		/	Potato	Belarus	2018
		/	Potato	Germany	2018
		/	Potato	France	2018
		/	Potato	The Netherlands	2018
		/	Potato	Belgium	2018
		/	Potato	France	2018
		/	Potato	Austria	2018
		/	Potato	North Macedonia	2018
		/	Potato	France	2018
		/	Potato	Belarus	2018
		/	Potato	France	2018
		/	Potato	Germany	2018
		/	Potato	France	2018
		/	Potato	France	2018
		/	Potato	France	2018
		/	Potato	Germany	2018
		/	Potato	Belgium	2018
		/	Potato	Germany	2018
		/	Potato	Belgium	2018
		/	Potato	Belgium	2018
		/	Potato	Albania	2018
		/	Potato	Belgium	2018
		/	Potato	Belgium	2018
		/	Potato	The Netherlands	2018
		/	Potato	Italy	2018
		/	Potato	Belarus	2018
		/	Potato	Belarus	2018
		/	Potato	France	2018
		/	Potato	France	2018
		/	Potato	France	2018
		/	Potato	Croatia	2018
		/	Cabbage	Serbia	2018
		/	Cabbage	Serbia	2018
		/	Cabbage	Serbia	2018
		/	Cabbage	Serbia	2018
		/	Cabbage	North Macedonia	2018
		/	Cabbage	North Macedonia	2018
		/	Cabbage	Albania	2018
		/	Cabbage	North Macedonia	2018
		/	Cabbage	North Macedonia	2018
		/	Cabbage	Albania	2018
		/	Cabbage	Poland	2018
		/	Watermelon	Greece	2018
		/	Watermelon	Greece	2018
		/	Watermelon	Greece	2018
		/	Watermelon	Greece	2018
		/	Watermelon	Greece	2018
		/	Watermelon	Greece	2018
		/	Watermelon	Greece	2018
		/	Watermelon	Greece	2018
		/	Watermelon	Greece	2018
		/	Watermelon	Spain	2018
		/	Pepper	Spain	2018
		/	Pepper	The Netherlands	2018
		/	Pepper	Spain	2018
		/	Pepper	Albania	2018
		/	Pepper	North Macedonia	2018
		/	Pepper	North Macedonia	2018
		/	Pepper	North Macedonia	2018
		/	Pepper	Greece	2018
		/	Pepper	North Macedonia	2018
		/	Pepper	North Macedonia	2018
		/	Pepper	North Macedonia	2018
		/	Pepper	Albania	2018
		/	Pepper	Albania	2018
		/	Pepper	Albania	2018
		/	Pepper	North Macedonia	2018
		/	Pepper	North Macedonia	2018
		/	Pepper	North Macedonia	2018
		/	Pepper	North Macedonia	2018
		/	Pepper	Italy	2018
		/	Pepper	Serbia	2018
		/	Pepper	Serbia	2018
		/	Pepper	Albania	2018
		/	Pepper	Spain	2018
		/	Pepper	Serbia	2018
		/	Tomato	North Macedonia	2018
		/	Tomato	Greece	2018
		/	Tomato	Greece	2018
		/	Tomato	Albania	2018
		/	Tomato	Albania	2018
		/	Tomato	Albania	2018
		/	Tomato	Albania	2018
		/	Tomato	Albania	2018
		/	Tomato	North Macedonia	2018
		/	Tomato	North Macedonia	2018
		/	Tomato	North Macedonia	2018
		/	Tomato	North Macedonia	2018
		/	Tomato	Albania	2018
		/	Tomato	The Netherlands	2018
		/	Tomato	Albania	2018
		/	Tomato	North Macedonia	2018
		/	Tomato	Albania	2018
		/	Tomato	Albania	2018
		/	Tomato	Albania	2018
		/	Tomato	Greece	2018
		/	Tomato	The Netherlands	2018
		/	Tomato	Turkey	2018
		/	Tomato	The Netherlands	2018
		/	Tomato	Spain	2018
		/	Tomato	Greece	2018
		/	Tomato	Albania	2018
		/	Tomato	Greece	2018
		/	Tomato	Spain	2018
		/	Tomato	Serbia	2018
		/	Tomato	Serbia	2018
		/	Tomato	The Netherlands	2018
		/	Tomato	Serbia	2018
		/	Tomato	Serbia	2018
		/	Tomato	Croatia	2018
		/	Tomato	North Macedonia	2018
		/	Tomato	Turkey	2018
		/	Bean	Serbia	2018
		/	Bean	Poland	2018
		/	Bean	Egypt	2018
		/	Bean	Poland	2018
		/	Bean	Egypt	2018
		/	Bean	Serbia	2018
		/	Bean	Argentina	2018
		/	Bean	Canada	2018
		/	Bean	Poland	2018
		/	Bean	Kyrgyzstan	2018
		/	Bean	Egypt	2018
		/	Bean	Argentina	2018
		/	Bean	Egypt	2018
		/	Bean	Kazakhstan	2018
		/	Bean	Kazakhstan	2018
		/	Bean	Kazakhstan	2018
		/	Rice	Greece	2018
		/	Rice	Thailand	2018
		/	Rice	Greece	2018
		/	Rice	North Macedonia	2018
		/	Rice	North Macedonia	2018
		/	Rice	Greece	2018
		/	Aubergine	Italy	2018
		/	Aubergine	Serbia	2018
		/	Aubergine	Spain	2018
		/	Aubergine	Greece	2018
		/	Aubergine	Greece	2018
		/	Aubergine	Albania	2018
		/	Aubergine	Greece	2018
		/	Aubergine	Greece	2018
		/	Aubergine	The Netherlands	2018
		/	Aubergine	The Netherlands	2018
		/	Leek	The Netherlands	2018
		/	Leek	Albania	2018
		/	Radish	Serbia	2018
		/	Radish	Poland	2018
		/	Lettuce	Spain	2018
		/	Lettuce	Poland	2018
		/	Lettuce	The Netherlands	2018
		/	Lettuce	Poland	2018
		/	Lettuce	The Netherlands	2018
		/	Carrot	Serbia	2018
		/	Carrot	The Netherlands	2018
		/	Carrot	The Netherlands	2018
		/	Carrot	Austria	2018
		/	Sesame seed	India	2018
		/	Sesame seed	China	2018
		/	Sesame seed	Ethiopia	2018
		/	Spinach	Italy	2018
		/	Spinach	Italy	2018
		/	Spinach	Italy	2018
		/	Spinach	Italy	2018
		/	Spinach	Serbia	2018
		/	Zucchini	Serbia	2018
		/	Zucchini	Serbia	2018
		/	Zucchini	Albania	2018
		/	Zucchini	Albania	2018
		/	Zucchini	North Macedonia	2018
		/	Zucchini	Albania	2018
		/	Zucchini	Albania	2018
	Acephate	0.01	Pepper	The Netherlands	2018
	Acetamiprid	0.012	Melon	South Africa	2018
	Acetamiprid	0.015	Cucumber	Albania	2018
	Acetamiprid	0.011	Cucumber	Spain	2018
	Acetamiprid	0.016	Cucumber	Albania	2018
	Acetamiprid	0.01	Potato	Croatia	2018
	Acetamiprid	0.01	Potato	Serbia	2018
	Acetamiprid	0.017	Pepper	Serbia	2018
	Acetamiprid	0.145	Tomato	Albania	2018
	Acetamiprid	0.056	Tomato	Croatia	2018
	Acetamiprid	0.017	Tomato	Italy	2018
	Acetamiprid	0.022	Tomato	Albania	2018
	Acetamiprid	0.016	Tomato	Albania	2018
	Acetamiprid	0.039	Tomato	Turkey	2018
	Acetamiprid	0.103	Tomato	Turkey	2018
	Acetamiprid	0.028	Tomato	Turkey	2018
	Acetamiprid	0.203	Tomato	Albania	2018
	Acetamiprid	0.043	Tomato	Albania	2018
	Acetamiprid	0.11	Tomato	Turkey	2018
	Acetamiprid	0.044	Arugula	Italy	2018
	Acetamiprid	0.114	Cornsalad	Italy	2018
	Aldicarb	0.016	Tomato	North Macedonia	2018
	Ametryn	0.01	Broccoli	Spain	2018
	Ametryn	0.01	Onion	Germany	2018
	Ametryn	0.01	Cucumber	Croatia	2018
	Ametryn	0.01	Cucumber	Albania	2018
	Ametryn	0.01	Cucumber	Albania	2018
	Ametryn	0.01	Cucumber	Croatia	2018
	Ametryn	0.01	Cucumber	Greece	2018
	Ametryn	0.01	Potato	Belarus	2018
	Ametryn	0.01	Potato	Croatia	2018
	Ametryn	0.01	Pepper	Italy	2018
	Ametryn	0.01	Pepper	Italy	2018
	Ametryn	0.01	Pepper	Spain	2018
	Ametryn	0.01	Tomato	North Macedonia	2018
	Ametryn	0.01	Tomato	Croatia	2018
	Ametryn	0.01	Arugula	Italy	2018
	Ametryn	0.01	Carrot	Serbia	2018
	Ametryn	0.01	Carrot	Serbia	2018
	Aminocarb	0.01	Tomato	Albania	2018
	Amitraz	0.01	Cucumber	Albania	2018
	Amitraz	0.02	Cucumber	Serbia	2018
	Amitraz	0.178	Tomato	Albania	2018
	Amitraz	0.046	Aubergine	Greece	2018
	Amitraz	0.01	Aubergine	North Macedonia	2018
	Amitraz	0.01	Lettuce	The Netherlands	2018
	Amitraz	0.01	Spinach	Serbia	2018
	Atrazine	0.04	Swiss chard	Serbia	2018
	Atrazine	0.016	Broccoli	Poland	2018
	Atrazine	0.017	Cauliflower	Poland	2018
	Atrazine	0.01	Cucumber	Croatia	2018
	Atrazine	0.015	Cucumber	Croatia	2018
	Atrazine	0.021	Cucumber	Croatia	2018
	Atrazine	0.029	Pepper	North Macedonia	2018
	Atrazine	0.035	Arugula	Serbia	2018
	Azinphos-methyl	0.015	Swiss chard	Serbia	2018
	Azinphos-methyl	0.01	Celeriac	The Netherlands	2018
	Azinphos-methyl	0.012	Pepper	Spain	2018
	Azinphos-methyl	0.011	Tomato	Albania	2018
	Azoxystrobin	0.016	Chicory root	Tunisia	2018
	Azoxystrobin	0.057	Pepper	Greece	2018
	Azoxystrobin	0.01	Tomato	Serbia	2018
	Azoxystrobin	0.025	Tomato	Serbia	2018
	Azoxystrobin	1.338	Arugula	Serbia	2018
	Azoxystrobin	0.01	Carrot	Serbia	2018
	Beta-cyfluthrin	0.021	Cucumber	Albania	2018
	Bifenazate	0.025	Pepper	Albania	2018
	Bifenazate	0.025	Pepper	Spain	2018
	Bifenazate	0.04	Pepper	Serbia	2018
	Bifenazate	0.023	Pepper	Greece	2018
	Bifenazate	0.039	Pepper	Serbia	2018
	Bifenazate	0.02	Leek	Serbia	2018
	Bifenazate	0.02	Spinach	Serbia	2018
	Bifenthrin	0.01	Cucumber	Serbia	2018
	Bifenthrin	0.01	Arugula	Serbia	2018
	Bitertanol	0.01	Carrot	Serbia	2018
	Boscalid	1.135	Broccoli	Poland	2018
	Boscalid	0.019	Celeriac	Serbia	2018
	Boscalid	0.041	Onion	North Macedonia	2018
	Boscalid	0.168	Cucumber	North Macedonia	2018
	Boscalid	0.014	Cucumber	Serbia	2018
	Boscalid	0.265	Pepper	Italy	2018
	Boscalid	0.022	Pepper	Serbia	2018
	Boscalid	0.044	Pepper	Serbia	2018
	Boscalid	0.027	Pepper	Serbia	2018
	Boscalid	0.035	Pepper	The Netherlands	2018
	Boscalid	0.092	Pepper	Greece	2018
	Boscalid	0.015	Tomato	Serbia	2018
	Boscalid	0.01	Tomato	Turkey	2018
	Boscalid	0.026	Tomato	Italy	2018
	Boscalid	0.035	Tomato	Greece	2018
	Boscalid	0.027	Tomato	Albania	2018
	Boscalid	0.091	Tomato	Albania	2018
	Boscalid	0.059	Tomato	Albania	2018
	Boscalid	0.107	Tomato	North Macedonia	2018
	Boscalid	0.244	Tomato	North Macedonia	2018
	Boscalid	0.075	Brussels sprouts	Belgium	2018
	Boscalid	0.012	Arugula	Italy	2018
	Boscalid	0.37	Lettuce	North Macedonia	2018
	Boscalid	0.029	Carrot	Serbia	2018
	Boscalid	0.12	Carrot	Serbia	2018
	Boscalid	0.024	Spinach	Poland	2018
	Boscalid	0.229	Spinach	Italy	2018
	Boscalid	0.031	Cornsalad	Italy	2018
	Carbendazim	0.322	Ginger	China	2018
	Carbendazim	0.012	Watermelon	Greece	2018
	Carbendazim	0.027	Watermelon	Greece	2018
	Carbendazim	0.086	Tomato	Italy	2018
	Carbendazim	0.043	Tomato	Albania	2018
	Carbendazim	0.012	Tomato	Albania	2018
	Carbendazim	0.012	Tomato	Albania	2018
	Carbendazim	0.072	Tomato	North Macedonia	2018
	Carbendazim	0.763	Mushroom	Serbia	2018
	Chlorantraniliprole	0.01	Ginger	China	2018
	Chlorantraniliprole	0.017	Cucumber	North Macedonia	2018
	Chlorantraniliprole	0.016	Tomato	Hungary	2018
	Chlorantraniliprole	0.014	Tomato	Croatia	2018
	Chlorantraniliprole	0.014	Tomato	Croatia	2018
	Chlorantraniliprole	0.012	Tomato	North Macedonia	2018
	Chlorantraniliprole	0.017	Tomato	Albania	2018
	Chlorantraniliprole	0.018	Aubergine	Greece	2018
	Chlorantraniliprole	1.116	Arugula	Italy	2018
	Chlorantraniliprole	0.014	Lettuce	Spain	2018
	Chlorantraniliprole	0.01	Lettuce	Spain	2018
	Chlorantraniliprole	0.015	Lettuce	North Macedonia	2018
	Chlorantraniliprole	1.22	Spinach	Italy	2018
	Chlorothalonil	0.01	Tomato	Turkey	2018
	Chlorotoluron	0.01	Carrot	Serbia	2018
	Chlorpropham	0.57	Potato	France	2018
	Chlorpropham	0.056	Potato	Belgium	2018
	Chlorpropham	0.651	Potato	France	2018
	Chlorpropham	0.109	Potato	Belgium	2018
	Chlorpropham	2.103	Potato	The Netherlands	2018
	Chlorpropham	0.771	Potato	France	2018
	Chlorpropham	0.34	Potato	France	2018
	Chlorpropham	0.722	Potato	France	2018
	Chlorpropham	0.922	Potato	France	2018
	Chlorpropham	0.096	Potato	France	2018
	Chlorpyrifos	0.01	Pepper	Greece	2018
	Chlorpyrifos	0.01	Mushroom	Serbia	2018
	Chlorpyrifos	0.047	Leek	Serbia	2018
	Clofentezine	0.011	Ginger	China	2018
	Clothianidin	0.176	Swiss chard	Serbia	2018
	Clothianidin	0.01	Tomato	Albania	2018
	Clothianidin	0.119	Tomato	Albania	2018
	Clothianidin	0.015	Tomato	Turkey	2018
	Clothianidin	0.023	Spinach	Poland	2018
	Cyfluthrin	0.061	Arugula	Italy	2018
	Cymoxanil	0.016	Celeriac	The Netherlands	2018
	Cymoxanil	0.013	Cucumber	Italy	2018
	Cypermethrin	0.042	Leek	Serbia	2018
	Cyprodinil	0.015	Tomato	Greece	2018
	Cyprodinil	0.049	Tomato	Turkey	2018
	Cyprodinil	4.091	Arugula	Serbia	2018
	Cyprodinil	0.062	Lettuce	Spain	2018
	Deltamethrin	0.01	Arugula	Serbia	2018
	Difenoconazole	0.01	Celeriac	The Netherlands	2018
	Difenoconazole	0.01	Celeriac	Serbia	2018
	Difenoconazole	0.01	Tomato	Hungary	2018
	Difenoconazole	0.01	Leek	Serbia	2018
	Difenoconazole	0.01	Arugula	Serbia	2018
	Difenoconazole	0.01	Carrot	Serbia	2018
	Dimethoate	0.02	Mushroom	Serbia	2018
	Dimethomorph	0.013	Melon	Serbia	2018
	Dimethomorph	0.072	Cucumber	Serbia	2018
	Dimethomorph	0.013	Tomato	Albania	2018
	Dimethomorph	0.019	Tomato	Albania	2018
	Dimethomorph	0.011	Tomato	Albania	2018
	Dimethomorph	0.025	Tomato	North Macedonia	2018
	Dimethomorph	0.03	Tomato	North Macedonia	2018
	Dimethomorph	0.014	Tomato	Albania	2018
	Dimethomorph	0.065	Leek	Serbia	2018
	Dimethomorph	0.01	Brussels sprouts	The Netherlands	2018
	Dimethomorph	1.878	Arugula	Serbia	2018
	Dimethomorph	0.018	Lettuce	Spain	2018
	Diniconazole	0.01	Potato	Germany	2018
	Dinotefuran	0.01	Potato	Belgium	2018
	Dinotefuran	0.01	Potato	France	2018
	Dinotefuran	0.01	Pepper	Serbia	2018
	Emamectin B1b	0.01	Cucumber	Croatia	2018
	Emamectin B1b	0.011	Tomato	Belgium	2018
	Epoxiconazole	0.024	Potato	The Netherlands	2018
	Ethiofencarb	0.01	Potato	France	2018
	Etoxazole	0.033	Ginger	China	2018
	Etoxazole	0.01	Ginger	China	2018
	Famoxadone	0.014	Potato	The Netherlands	2018
	Fenamidone	0.028	Tomato	Albania	2018
	Fenhexamid	0.054	Cucumber	Serbia	2018
	Fenhexamid	0.028	Tomato	Albania	2018
	Fenpyroximate	0.031	Tomato	Spain	2018
	Fenvalerate	0.01	Swiss chard	Serbia	2018
	Fenvalerate	0.01	Potato	Belarus	2018
	Flonicamid	0.013	Watermelon	Greece	2018
	Flonicamid	0.105	Pepper	Greece	2018
	Flonicamid	0.023	Tomato	Albania	2018
	Flonicamid	0.101	Tomato	Albania	2018
	Flonicamid	0.069	Tomato	Serbia	2018
	Flonicamid	0.083	Tomato	Albania	2018
	Flonicamid	0.021	Aubergine	Greece	2018
	Flonicamid	0.012	Aubergine	North Macedonia	2018
	Fludioxonil	0.127	Swiss chard	Serbia	2018
	Fludioxonil	0.037	Potato	The Netherlands	2018
	Fludioxonil	0.092	Pepper	Serbia	2018
	Fludioxonil	0.023	Tomato	Serbia	2018
	Fludioxonil	0.017	Tomato	Albania	2018
	Fludioxonil	0.013	Tomato	North Macedonia	2018
	Fludioxonil	1.715	Arugula	Serbia	2018
	Fludioxonil	0.162	Lettuce	Spain	2018
	Fludioxonil	0.021	Lettuce	Serbia	2018
	Fludioxonil	0.103	Cornsalad	Italy	2018
	Fluquinconazole	0.014	Tomato	Serbia	2018
	Flutolanil	0.012	Potato	Germany	2018
	Flutolanil	0.035	Potato	France	2018
	Flutriafol	0.018	Pepper	Spain	2018
	Formetanate	0.053	Cucumber	Serbia	2018
	Imazalil	0.011	Swiss chard	Serbia	2018
	Imazalil	0.018	Melon	Brazil	2018
	Imazalil	0.332	Potato	France	2018
	Imazalil	0.018	Tomato	Spain	2018
	Imazalil	0.018	Tomato	Hungary	2018
	Imazalil	0.01	Tomato	Albania	2018
	Imazalil	0.013	Tomato	Serbia	2018
	Imazalil	0.012	Tomato	Greece	2018
	Imazalil	0.012	Tomato	Turkey	2018
	Imazalil	0.012	Tomato	Albania	2018
	Imazalil	0.01	Tomato	Albania	2018
	Imazalil	0.13	Tomato	Albania	2018
	Imazalil	0.011	Tomato	Albania	2018
	Imazalil	0.01	Tomato	North Macedonia	2018
	Imazalil	0.012	Tomato	The Netherlands	2018
	Imazalil	0.014	Spinach	Italy	2018
	Imidacloprid	0.024	Broccoli	Spain	2018
	Imidacloprid	0.101	Melon	Brazil	2018
	Imidacloprid	0.011	Potato	Belarus	2018
	Imidacloprid	0.016	Potato	Belarus	2018
	Imidacloprid	0.019	Potato	Austria	2018
	Imidacloprid	0.06	Watermelon	Greece	2018
	Imidacloprid	0.06	Watermelon	Greece	2018
	Imidacloprid	0.161	Pepper	North Macedonia	2018
	Imidacloprid	0.021	Pepper	Serbia	2018
	Imidacloprid	0.034	Pepper	Albania	2018
	Imidacloprid	0.14	Tomato	Turkey	2018
	Imidacloprid	0.095	Lettuce	Spain	2018
	Indoxacarb	0.01	Celeriac	Serbia	2018
	Indoxacarb	0.015	Tomato	Croatia	2018
	Indoxacarb	0.012	Tomato	Turkey	2018
	Indoxacarb	0.018	Tomato	North Macedonia	2018
	Indoxacarb	0.013	Aubergine	Italy	2018
	Iprovalicarb	0.029	Tomato	Albania	2018
	Lambda-cyhalothrin	0.024	Arugula	Serbia	2018
	Linuron	0.029	Celeriac	Serbia	2018
	Linuron	0.051	Celeriac	Serbia	2018
	Linuron	0.037	Tomato	Serbia	2018
	Linuron	0.037	Carrot	Serbia	2018
	Mandipropamid	0.01	Tomato	Greece	2018
	Mandipropamid	2.706	Arugula	Italy	2018
	Mepanipyrim	0.012	Tomato	Albania	2018
	Metaflumizone	0.014	Tomato	Croatia	2018
	Metaflumizone	0.023	Tomato	Italy	2018
	Metalaxyl	0.05	Cucumber	North Macedonia	2018
	Metalaxyl	0.037	Cucumber	North Macedonia	2018
	Metalaxyl	0.016	Cucumber	Albania	2018
	Metalaxyl	0.024	Cucumber	Albania	2018
	Metalaxyl	0.06	Cucumber	Serbia	2018
	Metalaxyl	0.019	Cucumber	Albania	2018
	Metalaxyl	0.031	Arugula	Serbia	2018
	Metalaxyl	0.016	Lettuce	Spain	2018
	Metalaxyl	0.018	Spinach	Italy	2018
	Methamidophos	0.01	Pepper	Turkey	2018
	Methamidophos	0.01	Pepper	Albania	2018
	Methamidophos	0.01	Tomato	North Macedonia	2018
	Methamidophos	0.01	Tomato	North Macedonia	2018
	Methamidophos	0.01	Arugula	Italy	2018
	Methiocarb	0.011	Broccoli	Spain	2018
	Methiocarb	0.037	Potato	France	2018
	Methiocarb	0.012	Watermelon	North Macedonia	2018
	Methiocarb	0.012	Pepper	The Netherlands	2018
	Methiocarb	0.038	Tomato	Albania	2018
	Methiocarb	0.038	Aubergine	Italy	2018
	Methomyl	0.1	Cucumber	North Macedonia	2018
	Methomyl	0.02	Potato	France	2018
	Methomyl	0.02	Tomato	Turkey	2018
	Methoxyfenozide	0.013	Cauliflower	Italy	2018
	Methoxyfenozide	0.01	Potato	Spain	2018
	Methoxyfenozide	0.013	Potato	Germany	2018
	Methoxyfenozide	0.012	Potato	Germany	2018
	Methoxyfenozide	0.01	Potato	France	2018
	Methoxyfenozide	0.012	Potato	France	2018
	Methoxyfenozide	0.12	Potato	Germany	2018
	Methoxyfenozide	0.012	Potato	The Netherlands	2018
	Methoxyfenozide	0.012	Potato	France	2018
	Methoxyfenozide	0.01	Tomato	Albania	2018
	Methoxyfenozide	0.012	Tomato	Turkey	2018
	Methoxyfenozide	0.015	Tomato	Turkey	2018
	Methoxyfenozide	0.012	Aubergine	Spain	2018
	Methoxyfenozide	0.013	Lettuce	North Macedonia	2018
	Methoxyfenozide	0.01	Sesame seed	India	2018
	Methoxyfenozide	0.01	Sesame seed	India	2018
	Methoxyfenozide	0.012	Spinach	Italy	2018
	Methoxyfenozide	0.012	Spinach	Italy	2018
	Metobromuron	0.01	Lettuce	Spain	2018
	Metobromuron	0.01	Lettuce	The Netherlands	2018
	Metobromuron	0.01	Lettuce	Germany	2018
	Metobromuron	0.01	Lettuce	Spain	2018
	Metribuzin	0.011	Swiss chard	Serbia	2018
	Metribuzin	0.028	Potato	The Netherlands	2018
	Metribuzin	0.03	Potato	The Netherlands	2018
	Metribuzin	0.01	Watermelon	Spain	2018
	Metribuzin	0.01	Pepper	North Macedonia	2018
	Metribuzin	0.023	Lettuce	Serbia	2018
	Metribuzin	0.01	Spinach	Italy	2018
	Mevinphos	0.01	Potato	France	2018
	Mevinphos	0.01	Leek	Serbia	2018
	Mevinphos	0.01	Spinach	Italy	2018
	Oxamyl	0.02	Aubergine	Greece	2018
	Penconazole	0.014	Cucumber	North Macedonia	2018
	Pencycuron	0.018	Potato	France	2018
	Pencycuron	0.021	Potato	The Netherlands	2018
	Pencycuron	0.022	Potato	France	2018
	Pencycuron	0.014	Potato	France	2018
	Phoxim	0.27	Sesame seed	India	2018
	Picoxystrobin	0.01	Swiss chard	Serbia	2018
	Picoxystrobin	0.01	Cucumber	Serbia	2018
	Picoxystrobin	0.02	Potato	France	2018
	Picoxystrobin	0.017	Potato	France	2018
	Picoxystrobin	0.032	Potato	France	2018
	Picoxystrobin	0.01	Tomato	Albania	2018
	Picoxystrobin	0.01	Tomato	Turkey	2018
	Picoxystrobin	0.01	Rice	Bulgaria	2018
	Picoxystrobin	0.011	Spinach	Italy	2018
	Pirimicarb	0.011	Tomato	Turkey	2018
	Pirimicarb	0.017	Lettuce	The Netherlands	2018
	Pirimicarb	0.016	Lettuce	Serbia	2018
	Pirimicarb	0.027	Spinach	Serbia	2018
	Pirimiphos-methyl	0.01	Ginger	China	2018
	Prochloraz	0.02	Mushroom	Serbia	2018
	Prochloraz	0.024	Mushroom	Serbia	2018
	Promecarb	0.081	Pepper	Serbia	2018
	Prometon	0.01	Broccoli	Poland	2018
	Prometon	0.01	Onion	Germany	2018
	Prometon	0.01	Pepper	Serbia	2018
	Prometon	0.01	Tomato	Turkey	2018
	Prometon	0.01	Arugula	Serbia	2018
	Prometryn	0.01	Cucumber	Serbia	2018
	Prometryn	0.01	Pepper	Italy	2018
	Propamocarb	0.16	Cucumber	Serbia	2018
	Propamocarb	0.136	Cucumber	Albania	2018
	Propamocarb	0.576	Cucumber	Albania	2018
	Propamocarb	0.017	Cucumber	Croatia	2018
	Propamocarb	0.011	Cucumber	Spain	2018
	Propamocarb	0.077	Cucumber	Croatia	2018
	Propamocarb	0.027	Potato	Greece	2018
	Propamocarb	0.01	Potato	The Netherlands	2018
	Propamocarb	0.576	Tomato	Greece	2018
	Propamocarb	0.335	Tomato	Albania	2018
	Propamocarb	0.319	Tomato	Albania	2018
	Propamocarb	0.012	Tomato	Croatia	2018
	Propamocarb	0.079	Tomato	Albania	2018
	Propamocarb	0.201	Tomato	Albania	2018
	Propamocarb	0.269	Tomato	Albania	2018
	Propamocarb	0.072	Tomato	Albania	2018
	Propazine	0.01	Tomato	Turkey	2018
	Propazine	0.01	Arugula	Italy	2018
	Propham	0.02	Celeriac leaves	The Netherlands	2018
	Propham	0.013	Celeriac	The Netherlands	2018
	Propham	0.044	Cauliflower	Italy	2018
	Propham	0.011	Cucumber	Spain	2018
	Propham	0.026	Potato	Slovenia	2018
	Propham	0.018	Potato	Croatia	2018
	Propham	0.011	Potato	France	2018
	Propham	0.027	Potato	France	2018
	Propham	0.01	Potato	Croatia	2018
	Propham	0.013	Potato	France	2018
	Propham	0.01	Potato	France	2018
	Propham	0.013	Potato	France	2018
	Propham	0.01	Pepper	North Macedonia	2018
	Propham	0.03	Pepper	Spain	2018
	Propham	0.02	Tomato	Turkey	2018
	Propham	0.047	Spinach	Italy	2018
	Propham	0.01	Cornsalad	Italy	2018
	Propoxur	0.02	Potato	The Netherlands	2018
	Prothioconazole	0.04	Swiss chard	Serbia	2018
	Prothioconazole	0.01	Green bean	Serbia	2018
	Prothioconazole	0.032	Broccoli	Spain	2018
	Prothioconazole	0.011	Onion	The Netherlands	2018
	Prothioconazole	0.01	Cucumber	Albania	2018
	Prothioconazole	0.01	Cucumber	Albania	2018
	Prothioconazole	0.01	Cucumber	Serbia	2018
	Prothioconazole	0.01	Cucumber	Serbia	2018
	Prothioconazole	0.012	Potato	Germany	2018
	Prothioconazole	0.02	Potato	France	2018
	Prothioconazole	0.01	Watermelon	Spain	2018
	Prothioconazole	0.01	Pepper	Albania	2018
	Prothioconazole	0.01	Tomato	North Macedonia	2018
	Prothioconazole	0.01	Tomato	Albania	2018
	Prothioconazole	0.025	Bean	Egypt	2018
	Prothioconazole	0.01	Aubergine	Italy	2018
	Prothioconazole	0.01	Lettuce	Germany	2018
	Prothioconazole	0.01	Carrot	Italy	2018
	Prothioconazole	0.02	Sesame seed	India	2018
	Prothioconazole	0.025	Sesame seed	India	2018
	Prothioconazole	0.01	Spinach	Italy	2018
	Pymetrozine	0.077	Cucumber	Croatia	2018
	Pymetrozine	0.121	Pepper	Greece	2018
	Pyraclostrobin	0.041	Broccoli	Poland	2018
	Pyraclostrobin	0.014	Pepper	Italy	2018
	Pyraclostrobin	0.012	Tomato	Albania	2018
	Pyraclostrobin	0.171	Lettuce	North Macedonia	2018
	Pyridaben	0.011	Tomato	Turkey	2018
	Pyridaben	0.01	Tomato	Turkey	2018
	Pyridaben	0.018	Tomato	Turkey	2018
	Pyrimethanil	0.043	Cucumber	Serbia	2018
	Pyrimethanil	0.035	Tomato	Turkey	2018
	Pyrimethanil	0.144	Tomato	Turkey	2018
	Pyrimethanil	0.035	Tomato	Turkey	2018
	Pyriproxyfen	0.016	Potato	The Netherlands	2018
	Pyriproxyfen	0.021	Pepper	Italy	2018
	Pyriproxyfen	0.014	Tomato	Turkey	2018
	Spinetoram A	0.018	Tomato	Croatia	2018
	Spinetoram B	0.015	Tomato	Croatia	2018
	Spinetoram B	0.019	Tomato	Italy	2018
	Spinosad	0.012	Celeriac leaves	The Netherlands	2018
	Spinosyn B	0.126	Lettuce	North Macedonia	2018
	Spirodiclofen	0.027	Pepper	Albania	2018
	Spirodiclofen	0.028	Tomato	Turkey	2018
	Spiromesifen	0.02	Celeriac	Serbia	2018
	Spiromesifen	0.128	Ginger	China	2018
	Spiromesifen	0.01	Chinese cabbage	Poland	2018
	Spiromesifen	0.017	Cucumber	Spain	2018
	Spiromesifen	0.011	Potato	Germany	2018
	Spiromesifen	0.011	Potato	Germany	2018
	Spiromesifen	0.011	Potato	France	2018
	Spiromesifen	0.01	Potato	France	2018
	Spiromesifen	0.02	Potato	The Netherlands	2018
	Spiromesifen	0.013	Pepper	Greece	2018
	Spiromesifen	0.02	Tomato	Belgium	2018
	Spiromesifen	0.014	Tomato	Croatia	2018
	Spiromesifen	0.016	Tomato	Greece	2018
	Spiromesifen	0.014	Radish	Italy	2018
	Spiromesifen	0.013	Carrot	Serbia	2018
	Spiromesifen	0.014	Carrot	Serbia	2018
	Spiromesifen	0.01	Carrot	Italy	2018
	Spiromesifen	0.011	Cornsalad	Italy	2018
	Tebuconazole	0.028	Ginger	China	2018
	Tebuconazole	0.038	Pepper	Albania	2018
	Tebuconazole	0.028	Tomato	Albania	2018
	Tebuconazole	0.01	Tomato	Italy	2018
	Tebufenozide	0.014	Ginger	China	2018
	Tebufenozide	0.01	Cucumber	Albania	2018
	Tebufenozide	0.01	Cucumber	Serbia	2018
	Tebufenozide	0.026	Cucumber	Serbia	2018
	Tebufenozide	0.018	Cucumber	Croatia	2018
	Tebufenozide	0.011	Potato	France	2018
	Tebufenozide	0.011	Bean	Kyrgyzstan	2018
	Tebufenozide	0.05	Sesame seed	India	2018
	Tebufenozide	0.05	Sesame seed	India	2018
	Tebufenozide	0.012	Spinach	Serbia	2018
	Tebufenozide	0.125	Spinach	Serbia	2018
	Tebufenpyrad	0.459	Ginger	China	2018
	Tebufenpyrad	0.838	Ginger	China	2018
	Tebufenpyrad	0.894	Ginger	China	2018
	Terbutryn	0.01	Cucumber	Croatia	2018
	Terbutryn	0.01	Potato	Belarus	2018
	Terbutryn	0.01	Pepper	Spain	2018
	Tetraconazole	0.035	Tomato	Albania	2018
	Thiabendazole	0.012	Cucumber	Serbia	2018
	Thiabendazole	0.02	Potato	Croatia	2018
	Thiabendazole	0.016	Tomato	Albania	2018
	Thiacloprid	0.014	Cucumber	Croatia	2018
	Thiacloprid	0.173	Tomato	Croatia	2018
	Thiacloprid	0.013	Tomato	Belgium	2018
	Thiacloprid	0.012	Tomato	Croatia	2018
	Thiacloprid	0.207	Tomato	Italy	2018
	Thiacloprid	0.031	Tomato	Albania	2018
	Thiacloprid	0.012	Brussels sprouts	The Netherlands	2018
	Thiacloprid	1.548	Arugula	Serbia	2018
	Thiamethoxam	0.011	Cucumber	Serbia	2018
	Thiamethoxam	0.055	Cucumber	Serbia	2018
	Thiamethoxam	0.033	Cucumber	Serbia	2018
	Thiamethoxam	0.012	Watermelon	Greece	2018
	Thiamethoxam	0.012	Pepper	Serbia	2018
	Thiamethoxam	0.2	Tomato	Albania	2018
	Thiamethoxam	0.01	Tomato	Albania	2018
	Thiamethoxam	0.012	Tomato	Turkey	2018
	Thiamethoxam	0.047	Aubergine	Greece	2018
	Thiamethoxam	0.094	Aubergine	Italy	2018
	Thiamethoxam	0.01	Arugula	Serbia	2018
	Thiamethoxam	0.013	Lettuce	The Netherlands	2018
	Thiophanate-methyl	0.021	Tomato	Albania	2018
	Thiophanate-methyl	0.036	Tomato	North Macedonia	2018
	Triadimenol	0.01	Cucumber	Serbia	2018
	Triadimenol	0.01	Pepper	Greece	2018
	Triadimenol	0.01	Pepper	Greece	2018
	Trifloxystrobin	0.011	Potato	The Netherlands	2018
	Zoxamide	0.94	Spinach	Italy	2018

## Sheet: 2019
Individual results
	Analyte	Value (mg/kg)	Matrix	Country	Year
		/	Sweet potato	Spain	2019
		/	Garlic	Iran	2019
		/	Garlic	Albania	2019
		/	Garlic	China	2019
		/	Garlic	Italy	2019
		/	Garlic	China	2019
		/	Broccoli	The Netherlands	2019
		/	Broccoli	Poland	2019
		/	Broccoli	Spain	2019
		/	Broccoli	Spain	2019
		/	Butternut squash	Brazil	2019
		/	Butternut	Portugal	2019
		/	Celeriac	The Netherlands	2019
		/	Celeriac	Serbia	2019
		/	Celeriac	Serbia	2019
		/	Celeriac	The Netherlands	2019
		/	Celeriac	The Netherlands	2019
		/	Celeriac	The Netherlands	2019
		/	Celeriac	The Netherlands	2019
		/	Celeriac	The Netherlands	2019
		/	Celeriac	The Netherlands	2019
		/	Onion	Egypt	2019
		/	Onion	Russia	2019
		/	Onion	Russia	2019
		/	Onion	Russia	2019
		/	Onion	Belarus	2019
		/	Onion	The Netherlands	2019
		/	Onion	Austria	2019
		/	Onion	Egypt	2019
		/	Onion	North Macedonia	2019
		/	Onion	Albania	2019
		/	Onion	North Macedonia	2019
		/	Onion	Albania	2019
		/	Onion	Germany	2019
		/	Onion	North Macedonia	2019
		/	Onion	Serbia	2019
		/	Onion	Serbia	2019
		/	Onion	Russia	2019
		/	Onion	Russia	2019
		/	Onion	Russia	2019
		/	Onion	Russia	2019
		/	Onion	Russia	2019
		/	Onion	Russia	2019
		/	Onion	Russia	2019
		/	Onion	Belarus	2019
		/	Onion	Poland	2019
		/	Onion	Poland	2019
		/	Onion	North Macedonia	2019
		/	Onion	Egypt	2019
		/	Onion	The Netherlands	2019
		/	Onion	The Netherlands	2019
		/	Onion	North Macedonia	2019
		/	Onion	Italy	2019
		/	Onion	The Netherlands	2019
		/	Onion	France	2019
		/	Beetroot	Serbia	2019
		/	Beetroot	Serbia	2019
		/	Beetroot	Serbia	2019
		/	Beetroot	Spain	2019
		/	Beetroot	Poland	2019
		/	Beetroot	Poland	2019
		/	Melon	Albania	2019
		/	Melon	Serbia	2019
		/	Melon	Serbia	2019
		/	Melon	Serbia	2019
		/	Ginger	China	2019
		/	Ginger	China	2019
		/	Ginger	Brazil	2019
		/	Cauliflower	Albania	2019
		/	Cauliflower	Serbia	2019
		/	Cauliflower	Poland	2019
		/	Cauliflower	France	2019
		/	Cauliflower	Italy	2019
		/	Cauliflower	France	2019
		/	Cauliflower	Italy	2019
		/	Cauliflower	Italy	2019
		/	Cauliflower	The Netherlands	2019
		/	Kohlrabi	Italy	2019
		/	Cucumber	Spain	2019
		/	Cucumber	Spain	2019
		/	Cucumber	Spain	2019
		/	Cucumber	Albania	2019
		/	Cucumber	Albania	2019
		/	Cucumber	Albania	2019
		/	Cucumber	Albania	2019
		/	Cucumber	Albania	2019
		/	Cucumber	Albania	2019
		/	Cucumber	Greece	2019
		/	Cucumber	Albania	2019
		/	Cucumber	Albania	2019
		/	Cucumber	Albania	2019
		/	Cucumber	Albania	2019
		/	Cucumber	Albania	2019
		/	Cucumber	Albania	2019
		/	Cucumber	Albania	2019
		/	Cucumber	Albania	2019
		/	Cucumber	Serbia	2019
		/	Cucumber	Serbia	2019
		/	Cucumber	Albania	2019
		/	Cucumber	The Netherlands	2019
		/	Cucumber	Albania	2019
		/	Cucumber	Spain	2019
		/	Cucumber	Croatia	2019
		/	Cucumber	North Macedonia	2019
		/	Potato	Belarus	2019
		/	Potato	Belarus	2019
		/	Potato	Germany	2019
		/	Potato	Serbia	2019
		/	Potato	Serbia	2019
		/	Potato	The Netherlands	2019
		/	Potato	The Netherlands	2019
		/	Potato	Russia	2019
		/	Potato	Belarus	2019
		/	Potato	Germany	2019
		/	Potato	France	2019
		/	Potato	Belarus	2019
		/	Potato	France	2019
		/	Potato	Belgium	2019
		/	Potato	Croatia	2019
		/	Potato	Croatia	2019
		/	Potato	Belarus	2019
		/	Potato	France	2019
		/	Potato	Belarus	2019
		/	Potato	Russia	2019
		/	Potato	Belarus	2019
		/	Potato	Greece	2019
		/	Potato	Italy	2019
		/	Potato	Portugal	2019
		/	Potato	North Macedonia	2019
		/	Potato	The Netherlands	2019
		/	Potato	Egypt	2019
		/	Cabbage	North Macedonia	2019
		/	Cabbage	North Macedonia	2019
		/	Cabbage	Albania	2019
		/	Cabbage	Egypt	2019
		/	Cabbage	North Macedonia	2019
		/	Cabbage	North Macedonia	2019
		/	Cabbage	North Macedonia	2019
		/	Cabbage	North Macedonia	2019
		/	Cabbage	North Macedonia	2019
		/	Cabbage	North Macedonia	2019
		/	Cabbage	North Macedonia	2019
		/	Cabbage	North Macedonia	2019
		/	Cabbage	Serbia	2019
		/	Cabbage	Serbia	2019
		/	Cabbage	Serbia	2019
		/	Cabbage	Serbia	2019
		/	Cabbage	The Netherlands	2019
		/	Cabbage	Portugal	2019
		/	Cabbage	The Netherlands	2019
		/	Cabbage	The Netherlands	2019
		/	Cabbage	The Netherlands	2019
		/	Watermelon	Greece	2019
		/	Watermelon	Greece	2019
		/	Watermelon	Greece	2019
		/	Watermelon	Greece	2019
		/	Watermelon	Greece	2019
		/	Watermelon	Greece	2019
		/	Watermelon	Greece	2019
		/	Watermelon	Greece	2019
		/	Watermelon	Greece	2019
		/	Watermelon	Greece	2019
		/	Watermelon	Greece	2019
		/	Watermelon	Albania	2019
		/	Watermelon	Albania	2019
		/	Watermelon	Hungary	2019
		/	Watermelon	Serbia	2019
		/	Watermelon	Serbia	2019
		/	Watermelon	Serbia	2019
		/	Watermelon	Turkey	2019
		/	Watermelon	Turkey	2019
		/	Poppy seed	Turkey	2019
		/	Pepper	Turkey	2019
		/	Pepper	Greece	2019
		/	Pepper	Greece	2019
		/	Pepper	Albania	2019
		/	Pepper	North Macedonia	2019
		/	Pepper	North Macedonia	2019
		/	Pepper	Albania	2019
		/	Pepper	Albania	2019
		/	Pepper	North Macedonia	2019
		/	Pepper	North Macedonia	2019
		/	Pepper	North Macedonia	2019
		/	Pepper	North Macedonia	2019
		/	Pepper	North Macedonia	2019
		/	Pepper	North Macedonia	2019
		/	Pepper	Greece	2019
		/	Pepper	North Macedonia	2019
		/	Pepper	Albania	2019
		/	Pepper	North Macedonia	2019
		/	Pepper	North Macedonia	2019
		/	Pepper	Turkey	2019
		/	Pepper	North Macedonia	2019
		/	Pepper	Turkey	2019
		/	Pepper	Turkey	2019
		/	Pepper	Albania	2019
		/	Pepper	North Macedonia	2019
		/	Pepper	Serbia	2019
		/	Pepper	Serbia	2019
		/	Pepper	Serbia	2019
		/	Pepper	Serbia	2019
		/	Pepper	Serbia	2019
		/	Pepper	Spain	2019
		/	Pepper	The Netherlands	2019
		/	Pepper	The Netherlands	2019
		/	Pepper	Bulgaria	2019
		/	Tomato	Greece	2019
		/	Tomato	Greece	2019
		/	Tomato	Albania	2019
		/	Tomato	Albania	2019
		/	Tomato	North Macedonia	2019
		/	Tomato	North Macedonia	2019
		/	Tomato	Albania	2019
		/	Tomato	North Macedonia	2019
		/	Tomato	North Macedonia	2019
		/	Tomato	Albania	2019
		/	Tomato	Albania	2019
		/	Tomato	Albania	2019
		/	Tomato	North Macedonia	2019
		/	Tomato	North Macedonia	2019
		/	Tomato	Albania	2019
		/	Tomato	Albania	2019
		/	Tomato	North Macedonia	2019
		/	Tomato	North Macedonia	2019
		/	Tomato	Poland	2019
		/	Tomato	Albania	2019
		/	Tomato	Albania	2019
		/	Tomato	Albania	2019
		/	Tomato	Albania	2019
		/	Tomato	The Netherlands	2019
		/	Tomato	The Netherlands	2019
		/	Tomato	North Macedonia	2019
		/	Tomato	Albania	2019
		/	Tomato	Albania	2019
		/	Tomato	Serbia	2019
		/	Tomato	Serbia	2019
		/	Tomato	Serbia	2019
		/	Tomato	The Netherlands	2019
		/	Tomato	Croatia	2019
		/	Tomato	North Macedonia	2019
		/	Tomato	Spain	2019
		/	Tomato	Spain	2019
		/	Tomato	The Netherlands	2019
		/	Tomato	Albania	2019
		/	Tomato	The Netherlands	2019
		/	Tomato	The Netherlands	2019
		/	Tomato	The Netherlands	2019
		/	Tomato	Croatia	2019
		/	Tomato	Belgium	2019
		/	Tomato	North Macedonia	2019
		/	Tomato	Spain	2019
		/	Tomato	The Netherlands	2019
		/	Bean	Bulgaria	2019
		/	Bean	Albania	2019
		/	Bean	Kyrgyzstan	2019
		/	Bean	Poland	2019
		/	Bean	Poland	2019
		/	Bean	Canada	2019
		/	Bean	Canada	2019
		/	Bean	Argentina	2019
		/	Bean	Poland	2019
		/	Bean	Canada	2019
		/	Bean	Poland	2019
		/	Bean	Canada	2019
		/	Bean	France	2019
		/	Bean	Poland	2019
		/	Bean	Bulgaria	2019
		/	Bean	Italy	2019
		/	Bean	Canada	2019
		/	Parsley root	Serbia	2019
		/	Parsley root	Serbia	2019
		/	Rice	Greece	2019
		/	Rice	Greece	2019
		/	Rice	North Macedonia	2019
		/	Rice	North Macedonia	2019
		/	Rice	North Macedonia	2019
		/	Rice	North Macedonia	2019
		/	Rice	North Macedonia	2019
		/	Rice	North Macedonia	2019
		/	Rice	North Macedonia	2019
		/	Rice	North Macedonia	2019
		/	Rice	North Macedonia	2019
		/	Rice	North Macedonia	2019
		/	Rice	Italy	2019
		/	Aubergine	Greece	2019
		/	Aubergine	Greece	2019
		/	Aubergine	North Macedonia	2019
		/	Aubergine	The Netherlands	2019
		/	Aubergine	Serbia	2019
		/	Aubergine	Serbia	2019
		/	Aubergine	Greece	2019
		/	Aubergine	North Macedonia	2019
		/	Aubergine	Spain	2019
		/	Aubergine	Spain	2019
		/	Aubergine	Spain	2019
		/	Aubergine	Italy	2019
		/	Aubergine	The Netherlands	2019
		/	Leek	The Netherlands	2019
		/	Radicchio	Italy	2019
		/	Radish	Italy	2019
		/	Arugula	Italy	2019
		/	Lettuce	The Netherlands	2019
		/	Lettuce	The Netherlands	2019
		/	Lettuce	Spain	2019
		/	Lettuce	Serbia	2019
		/	Lettuce	The Netherlands	2019
		/	Lettuce	Poland	2019
		/	Lettuce	Spain	2019
		/	Lettuce	Tunis	2019
		/	Lettuce	Turkey	2019
		/	Lettuce	Spain	2019
		/	Lettuce	Poland	2019
		/	Carrot	The Netherlands	2019
		/	Spinach	Greece	2019
		/	Spinach	Italy	2019
		/	Spinach	Serbia	2019
		/	Spinach	Serbia	2019
		/	Spinach	Italy	2019
		/	Spinach	Italy	2019
		/	Spinach	Italy	2019
		/	Spinach	Poland	2019
		/	Spinach	Hungary	2019
		/	Zucchini	Turkey	2019
		/	Zucchini	Albania	2019
		/	Zucchini	Albania	2019
		/	Zucchini	Albania	2019
		/	Zucchini	Albania	2019
		/	Zucchini	Albania	2019
		/	Zucchini	Serbia	2019
		/	Zucchini	Turkey	2019
		/	Zucchini	Spain	2019
	2,4-D methyl ester	0.01	Tomato	The Netherlands	2019
	2-Phenylphenol	0.01	Cucumber	Greece	2019
	2-Phenylphenol	0.01	Cucumber	The Netherlands	2019
	2-Phenylphenol	0.01	Lettuce	Spain	2019
	Acetamiprid	0.018	Cucumber	Albania	2019
	Acetamiprid	0.021	Cucumber	Albania	2019
	Acetamiprid	0.01	Potato	Belarus	2019
	Acetamiprid	0.031	Pepper	Albania	2019
	Acetamiprid	0.024	Aubergine	Spain	2019
	Acetamiprid	0.041	Aubergine	Spain	2019
	Acetamiprid	0.068	Lettuce	Spain	2019
	Aclonifen	0.013	Celeriac	The Netherlands	2019
	Amitraz	0.013	Onion	Belarus	2019
	Amitraz	0.039	Ginger	China	2019
	Amitraz	0.014	Lettuce	Serbia	2019
	Amitraz	0.012	Spinach	Italy	2019
	Azinphos-methyl	0.035	Ginger	Brazil	2019
	Azoxystrobin	0.41	Broccoli	Spain	2019
	Azoxystrobin	0.019	Pepper	Greece	2019
	Azoxystrobin	0.028	Tomato	Turkey	2019
	Azoxystrobin	0.017	Tomato	Albania	2019
	Azoxystrobin	1.17	Lettuce	Spain	2019
	Azoxystrobin	0.014	Carrot	Serbia	2019
	Azoxystrobin	0.013	Carrot	Serbia	2019
	Benalaxyl	0.014	Aubergine	The Netherlands	2019
	Bifenazate	0.061	Tomato	Morocco	2019
	Bifenazate	0.062	Tomato	Morocco	2019
	Bifenazate	0.02	Lettuce	Spain	2019
	Biphenyl	0.01	Garlic	Spain	2019
	Boscalid	0.021	Onion	Spain	2019
	Boscalid	0.148	Cucumber	Albania	2019
	Boscalid	0.105	Cucumber	Croatia	2019
	Boscalid	1.221	Cabbage	The Netherlands	2019
	Boscalid	0.017	Aubergine	The Netherlands	2019
	Boscalid	0.012	Aubergine	Spain	2019
	Boscalid	0.021	Brussels sprouts	Belgium	2019
	Boscalid	0.054	Radish	Poland	2019
	Boscalid	0.037	Arugula	Italy	2019
	Boscalid	0.059	Lettuce	Serbia	2019
	Boscalid	0.018	Spinach	Italy	2019
	Boscalid	0.026	Spinach	Poland	2019
	Carbendazim	0.017	Melon	Costa Rica	2019
	Carbendazim	0.012	Cucumber	The Netherlands	2019
	Carbendazim	0.012	Tomato	Albania	2019
	Carbendazim	0.011	Bean	Egypt	2019
	Carbendazim	0.012	Bean	Egypt	2019
	Carbendazim	0.033	Bean	Argentina	2019
	Carbofuran	0.108	Celeriac leaves	The Netherlands	2019
	Chlorantraniliprole	0.046	Tomato	Morocco	2019
	Chlorantraniliprole	0.013	Lettuce	Serbia	2019
	Chlorantraniliprole	0.09	Spinach	Italy	2019
	Chlorothalonil	0.011	Carrot	Serbia	2019
	Chlorpropham	0.037	Celeriac	The Netherlands	2019
	Chlorpropham	0.019	Celeriac	The Netherlands	2019
	Chlorpropham	0.016	Celeriac leaves	The Netherlands	2019
	Chlorpropham	0.012	Onion	The Netherlands	2019
	Chlorpropham	0.018	Potato	France	2019
	Chlorpropham	0.039	Potato	France	2019
	Chlorpropham	5.049	Potato	Croatia	2019
	Chlorpropham	5.324	Potato	Croatia	2019
	Chlorpyrifos	0.035	Cucumber	Albania	2019
	Chlorpyrifos	0.104	Cucumber	Albania	2019
	Chlorpyrifos	0.01	Cabbage	North Macedonia	2019
	Chlorpyrifos	0.01	Cabbage	North Macedonia	2019
	Chlorpyrifos	0.01	Pepper	North Macedonia	2019
	Chlorpyrifos	0.076	Tomato	Italy	2019
	Chlorpyrifos	0.018	Radish	Poland	2019
	Chlorpyrifos	0.052	Carrot	Serbia	2019
	Clomazone	0.01	Celeriac	The Netherlands	2019
	Clothianidin	0.03	Potato	Belarus	2019
	Cyazofamid	0.123	Cucumber	Spain	2019
	Cyazofamid	0.132	Cucumber	Spain	2019
	Cymoxanil	0.032	Tomato	Italy	2019
	Cymoxanil	0.01	Tomato	Italy	2019
	Cypermethrin	0.055	Garlic	Egypt	2019
	Cypermethrin	0.08	Cabbage	North Macedonia	2019
	Cypermethrin	0.014	Aubergine	Spain	2019
	Cyproconazole	0.018	Parsley root	Serbia	2019
	Cyprodinil	0.049	Celeriac	The Netherlands	2019
	Cyprodinil	0.143	Celeriac leaves	Great Britain	2019
	Cyprodinil	0.126	Cucumber	Spain	2019
	Cyprodinil	0.156	Cucumber	Spain	2019
	Cyprodinil	0.025	Cucumber	Albania	2019
	Cyprodinil	0.012	Cucumber	Croatia	2019
	Cyprodinil	0.01	Pepper	Spain	2019
	Cyprodinil	0.028	Tomato	Italy	2019
	Cyprodinil	0.015	Tomato	Italy	2019
	Cyprodinil	0.034	Lettuce	Serbia	2019
	Deltamethrin	0.01	Celeriac leaves	The Netherlands	2019
	Deltamethrin	0.01	Lettuce	Spain	2019
	Difenoconazole	0.022	Celeriac	The Netherlands	2019
	Difenoconazole	0.031	Celeriac	The Netherlands	2019
	Difenoconazole	0.045	Celeriac	The Netherlands	2019
	Difenoconazole	0.017	Celeriac	The Netherlands	2019
	Difenoconazole	0.02	Celeriac	The Netherlands	2019
	Difenoconazole	0.025	Celeriac	The Netherlands	2019
	Difenoconazole	0.06	Celeriac leaves	Belgium	2019
	Difenoconazole	0.01	Beetroot	Serbia	2019
	Difenoconazole	0.017	Carrot	Serbia	2019
	Dimethomorph	0.023	Lettuce	Spain	2019
	Dimethomorph	0.021	Zucchini	Turkey	2019
	Fenamidone	0.016	Tomato	Turkey	2019
	Fenarimol	0.01	Brussels sprouts	The Netherlands	2019
	Fenarimol	0.014	Arugula	Italy	2019
	Fenarimol	0.018	Zucchini	Turkey	2019
	Fenbuconazole	0.026	Ginger	China	2019
	Fenhexamid	0.031	Cucumber	Albania	2019
	Fenoxycarb	0.027	Potato	Greece	2019
	Fenoxycarb	0.01	Carrot	Serbia	2019
	Flonicamid	0.078	Cucumber	Greece	2019
	Flonicamid	0.014	Pepper	Albania	2019
	Flonicamid	0.02	Pepper	Albania	2019
	Fludioxonil	0.2	Celeriac	The Netherlands	2019
	Fludioxonil	0.328	Cucumber	Spain	2019
	Fludioxonil	0.293	Cucumber	Spain	2019
	Fludioxonil	0.015	Cabbage	The Netherlands	2019
	Fludioxonil	0.062	Pepper	Spain	2019
	Fludioxonil	0.177	Tomato	Italy	2019
	Fludioxonil	0.116	Tomato	Italy	2019
	Fludioxonil	0.014	Lettuce	Serbia	2019
	Fludioxonil	0.014	Lettuce	Spain	2019
	Fluopicolide	0.017	Cucumber	Greece	2019
	Fluopyram	0.103	Cucumber	Albania	2019
	Fluopyram	0.046	Cabbage	The Netherlands	2019
	Fluopyram	0.011	Pepper	Greece	2019
	Fluopyram	0.02	Aubergine	Greece	2019
	Flutolanil	0.01	Tomato	Albania	2019
	Flutolanil	0.01	Spinach	Italy	2019
	Flutriafol	0.057	Pepper	Spain	2019
	Flutriafol	0.066	Pepper	Spain	2019
	Flutriafol	0.028	Pepper	Spain	2019
	Formothion	0.01	Garlic	Egypt	2019
	Formothion	0.01	Garlic	Spain	2019
	Formothion	0.156	Ginger	China	2019
	Imazalil	0.021	Melon	Costa Rica	2019
	Imazalil	0.126	Cucumber	The Netherlands	2019
	Imazalil	0.012	Potato	Belarus	2019
	Imidacloprid	0.011	Celeriac leaves	The Netherlands	2019
	Imidacloprid	0.024	Melon	Brazil	2019
	Imidacloprid	0.039	Ginger	China	2019
	Imidacloprid	0.117	Potato	Belarus	2019
	Imidacloprid	0.133	Potato	Belarus	2019
	Imidacloprid	0.029	Potato	Belarus	2019
	Imidacloprid	0.01	Pepper	North Macedonia	2019
	Imidacloprid	0.115	Tomato	Morocco	2019
	Imidacloprid	0.011	Aubergine	The Netherlands	2019
	Imidacloprid	0.012	Lettuce	Spain	2019
	Indoxacarb	0.055	Lettuce	Spain	2019
	Linuron	0.025	Celeriac	The Netherlands	2019
	Lufenuron	0.01	Pepper	Albania	2019
	Malaoxon	0.02	Pepper	Spain	2019
	Malaoxon	0.162	Lettuce	Poland	2019
	Malaoxon	0.08	Spinach	Italy	2019
	Malathion	0.012	Cucumber	The Netherlands	2019
	Malathion	0.019	Cucumber	Croatia	2019
	Mandipropamid	0.011	Arugula	Italy	2019
	Metalaxyl	0.031	Celeriac	The Netherlands	2019
	Metalaxyl	0.091	Cucumber	Albania	2019
	Metalaxyl	0.015	Pepper	Albania	2019
	Metalaxyl	0.046	Tomato	Turkey	2019
	Metalaxyl	0.033	Lettuce	Spain	2019
	Metalaxyl	0.063	Lettuce	Spain	2019
	Metalaxyl	0.017	Lettuce	Spain	2019
	Metalaxyl-M	0.017	Celeriac	The Netherlands	2019
	Metalaxyl-M	0.019	Celeriac	The Netherlands	2019
	Metalaxyl-M	0.102	Melon	Spain	2019
	Metalaxyl-M	0.013	Ginger	China	2019
	Metalaxyl-M	0.013	Cucumber	Serbia	2019
	Methoxyfenozide	0.02	Spinach	Italy	2019
	Metrafenone	0.013	Pepper	Greece	2019
	Napropamide	0.069	Pepper	North Macedonia	2019
	Napropamide	0.085	Pepper	Greece	2019
	Oxamyl	0.098	Aubergine	Spain	2019
	Pencycuron	0.022	Aubergine	The Netherlands	2019
	Permethrin	0.012	Ginger	China	2019
	Permethrin	0.022	Ginger	China	2019
	Permethrin	0.05	Ginger	Brazil	2019
	Permethrin	0.014	Ginger	Brazil	2019
	Permethrin	0.015	Ginger	Brazil	2019
	Phenmedipham	0.025	Spinach	The Netherlands	2019
	Phosmet	0.032	Pepper	Serbia	2019
	Picoxystrobin	0.01	Bean	Poland	2019
	Picoxystrobin	0.01	Parsley root	Serbia	2019
	Pirimicarb	0.057	Cabbage	The Netherlands	2019
	Pirimicarb	0.021	Lettuce	Poland	2019
	Pirimiphos-methyl	0.049	Spinach	Italy	2019
	Procymidone	0.321	Tomato	Italy	2019
	Propachlor	0.02	Celeriac	The Netherlands	2019
	Propamocarb	0.035	Cucumber	Albania	2019
	Propamocarb	0.015	Spinach	Italy	2019
	Propoxur	0.021	Potato	Croatia	2019
	Prosulfocarb	0.016	Celeriac	The Netherlands	2019
	Prosulfocarb	0.049	Celeriac leaves	Great Britain	2019
	Prosulfocarb	0.025	Celeriac leaves	The Netherlands	2019
	Pyraclostrobin	0.011	Beetroot	Serbia	2019
	Pyraclostrobin	0.141	Cabbage	The Netherlands	2019
	Pyraclostrobin	0.012	Tomato	Italy	2019
	Pyraclostrobin	0.01	Radish	Poland	2019
	Pyraclostrobin	0.013	Lettuce	Spain	2019
	Pyridaben	0.012	Pepper	Albania	2019
	Pyrimethanil	0.467	Cucumber	The Netherlands	2019
	Pyrimethanil	0.032	Tomato	Turkey	2019
	Pyrimethanil	0.08	Tomato	Turkey	2019
	Pyrimethanil	0.034	Tomato	Albania	2019
	Spinetoram A	0.02	Spinach	Italy	2019
	Spinosad	0.065	Cucumber	Greece	2019
	Spinosad	0.498	Arugula	Italy	2019
	Spinosad	0.097	Spinach	Italy	2019
	Spinosad	0.369	Spinach	Italy	2019
	Spiromesifen	0.01	Celeriac	The Netherlands	2019
	Spiromesifen	0.01	Celeriac	The Netherlands	2019
	Spiromesifen	0.027	Pepper	Greece	2019
	Spiromesifen	0.014	Parsley root	Serbia	2019
	Sulfentrazone	0.01	Spinach	Italy	2019
	Tebuconazole	0.013	Celeriac	Poland	2019
	Tebuconazole	0.043	Pepper	Albania	2019
	Tebufenozide	0.013	Onion	Belarus	2019
	Tebufenozide	0.013	Onion	Russia	2019
	Tebufenozide	0.01	Onion	The Netherlands	2019
	Tebufenozide	0.011	Cucumber	Spain	2019
	Tebufenozide	0.011	Cucumber	Spain	2019
	Tebufenpyrad	0.463	Ginger	The Netherlands	2019
	Tebufenpyrad	0.22	Ginger	China	2019
	Teflubenzuron	0.018	Pepper	Serbia	2019
	Tefluthrin	0.01	Carrot	Serbia	2019
	Tetraconazole	0.014	Ginger	China	2019
	Tetraconazole	0.01	Tomato	Serbia	2019
	Tetraconazole	0.013	Lettuce	Spain	2019
	Tetradifon	0.01	Ginger	China	2019
	Thiabendazole	0.048	Cucumber	The Netherlands	2019
	Thiabendazole	0.013	Spinach	The Netherlands	2019
	Thiamethoxam	0.01	Onion	Belarus	2019
	Thiamethoxam	0.01	Ginger	China	2019
	Triadimefon	0.01	Cucumber	Albania	2019
	Triadimenol	0.055	Cucumber	Albania	2019

## Sheet: Supporting info-cabagge
		Calibration						5 ug/kg		50 ug/kg
No.	Pesticide	y-Intercept	Slope	StDEV	Correlation coefficients R^2	LOD ug/kg	LOQ ug/kg	% Recoveries	Repeatabilities %RSD	% Recoveries	Repeatabilities %RSD	Technique (LC/GC)
1	2,4-D methyl ester	-73170	144000000	45821	0.9985	1.05006	3.18201	97.48	5.41	102.14	3.26	GC
2	2-Phenylphenol	-2828	16650000	22514	0.9988	4.46223	13.5219	93.52	4.11	98.88	2.18	GC
3	Abamectin	-1641	1531000	1563	0.9974	3.36897	10.209	96.66	3.12	98.15	3.15	LC
4	Acephate	-5687	42510000	21382	0.9979	1.65986	5.02988	97.0229	4.94934	101.127	1.18849	LC
5	Acetamiprid	7418	35200000	12125	0.9982	1.13672	3.4446	88.6571	3.03647	90.14	2.8369	LC
6	Aclonifen	-7749	2950000	3652	0.996	4.08529	12.3797	95.55	3.14	102.28	3.33	GC
7	Aldicarb	1083	3846000	5641	0.9994	4.84017	14.6672	98.41	2.48	103.48	4.19	LC
8	Ametryn	-234100	229100000	75986	0.9984	1.09452	3.31672	83.6943	3.12654	93.31	3.78473	LC
9	Aminocarb	2101	15970000	18272	0.9953	3.77568	11.4415	79.27	9.37408	93.7743	5.33572	LC
10	Amitraz	2950	2579000	3984	0.998	5.09779	15.4478	113.131	15.7148	97.1971	10.4002	LC
11	Atrazine	7420	3269000	4781	0.9992	4.82634	14.6253	102.41	2.22	105.47	6.12	GC
12	Azinphos-methyl	-37330	42490000	55234	0.9981	4.28977	12.9993	103.33	3.48	98.88	2.51	GC
13	Azoxystrobin	-12870	351300000	133370	0.9984	1.25284	3.79647	84.3371	3.29263	87.5429	4.26647	LC
14	Benalaxyl	-91010	161700000	60928	0.9987	1.24343	3.76797	82.3471	3.36437	94.7429	1.95629	LC
15	Bendiocarb	22430	115900000	39488	0.999	1.12433	3.40708	88.88	8.41	95.5314	3.6489	LC
16	Beta-cyfluthrin	-27660	25560000	37811	0.9992	4.8817	14.793	91.28	6.48	98.77	2.17	GC
17	Bifenazate	17040	78400000	57940	0.9988	2.4388	7.39031	85.6571	6.34231	86.5	6.22344	LC
18	Bifenthrin	-33100	45490000	48763	0.9983	3.53743	10.7195	97.41	4.19	102.24	3.15	GC
19	Biphenyl	22950	71730000	63259	0.9994	2.91028	8.81904	102.14	3.14	96.52	5.47	GC
20	Bitertanol	-15840	4699000	7675	0.9937	5.38998	16.3333	76.54	15.075	89.2017	12.1425	LC
21	Boscalid	-5981	44710000	65384	0.9986	4.82593	14.624	92.6743	13.7986	93.5514	8.82545	LC
22	Carbaryl	99460	74720000	45295	0.9995	2.00045	6.06196	99.9429	5.47158	92.3857	5.01407	LC
23	Carbendazim	-387700	74510000	64114	0.9938	2.83957	8.60475	87.7014	15.1589	109.854	3.89645	LC
24	Carbofuran	11130	300600000	224896	0.9985	2.46892	7.48157	94.1329	7.27453	99.3414	1.66997	LC
25	Chlorantraniliprole	3004	18120000	26392	0.9969	4.80649	14.5651	77.0114	10.8444	89.8057	6.91726	LC
26	Chlorothalonil	-18920	17810000	22152	0.9991	4.10453	12.438	88.51	7.45	103.41	4.15	GC
27	Chlorotoluron	11500	3197000	1887	0.993	1.94779	5.90241	88.2225	5.25819	98.5467	12.0514	LC
28	Chlorpropham	-5052	518000	985	0.9995	6.2751	19.0154	91.12	8.41	101.44	2.21	GC
29	Chlorpyrifos	-54640	154300000	82876	0.9988	1.77246	5.3711	94.15	5.17	98.71	3.33	GC
30	Clofentezine	-2530	32190000	32246	0.9978	3.30574	10.0174	95.5671	9.25925	100.306	7.22497	LC
31	Clomazone	153300	85160000	25637	0.9994	0.993449	3.01045	98.44	4.15	102.22	2.11	GC
32	Clothianidin	50500	20430000	24570	0.9984	3.96872	12.0264	104.287	10.1211	90.1357	4.07653	LC
33	Cyazofamid	-72120	37660000	54205	0.9976	4.74977	14.3933	74.8814	13.4754	93.1229	6.24675	LC
34	Cyfluthrin	-10910	106800000	52847	0.9991	1.63291	4.94822	89.99	9.52	92.42	4.15	GC
35	Cymoxanil	15270	14470000	11054	0.9987	2.52095	7.63925	98.7143	6.89675	92.1114	3.78529	LC
36	Cypermethrin	-15930	96200000	52486	0.9996	1.80046	5.45593	92.28	5.11	98.77	4.29	GC
37	Cyproconazole	-30320	53480000	11415	0.997	0.704366	2.13444	94.44	5.28	98.72	3.1	GC
38	Cyprodinil	-1712	23760000	33065	0.9988	4.59236	13.9162	106.774	15.0453	97.57	5.7809	LC
39	Deltamethrin	-77050	71340000	25223	0.9957	1.16675	3.5356	101.41	2.78	95.28	4.18	GC
40	Difenoconazole	-7597	73220000	52364	0.9975	2.36003	7.1516	86.6771	6.31377	96.2857	5.41988	LC
41	Dimethoate	284300	120600000	49801	0.9989	1.36271	4.12944	106.23	3.54385	89.8171	2.07777	LC
42	Dimethomorph	-42500	95920000	69964	0.998	2.40702	7.29399	77.6743	6.16077	79.4329	10.4852	LC
43	Diniconazole	-12090	12650000	9826	0.9986	2.5633	7.76759	85.1771	7.17818	96.26	5.9926	LC
44	Dinotefuran	-871.9	5016000	8022	0.9918	5.27763	15.9928	78.6314	14.179	88.4414	7.83798	LC
45	Emamectin B1a	-43120	31330000	52399	0.9962	5.51921	16.7249	80.2243	15.7786	93.3071	6.13863	LC
46	Emamectin B1b	-6895	945300	738	0.9903	2.57632	7.80705	96.84	6.30203	83.6333	10.4527	LC
47	Epoxyconazole	-20200	51820000	75114	0.9996	4.78341	14.4952	79.2014	12.3996	96.5857	5.01674	LC
48	Eprinomectin	3336	2944000	3336	0.9968	3.7394	11.3315	108.445	13.6019	115.35	11.0749	LC
49	Ethiofencarb	-58660	63400000	52843	0.999	2.7505	8.33486	79.6843	7.50439	91.3943	8.34944	LC
50	Ethofumesate	-6663	1914000	710	0.996	1.22414	3.70951	99.145	4.87345	84.722	6.89857	LC
51	Etoxazole	1438	17370000	6961	0.995	1.32247	4.00748	92.3371	3.90174	100.604	7.52871	LC
52	Famoxadon	-18610	6269000	6126	0.9993	3.22472	9.77189	108.39	6.54585	90.222	12.5728	LC
53	Fenamidone	216300	72320000	74311	0.9989	3.39085	10.2753	79.7614	6.84381	71.92	9.7672	LC
54	Fenarimol	-23160	12210000	12356	0.9947	3.33946	10.1196	88.775	9.97178	86.2457	4.53122	LC
55	Fenbuconazole	-29680	21460000	6961	0.9952	1.07042	3.24371	84.0557	16.14	92.5529	5.05167	LC
56	Fenhexamid	-13480	11100000	15476	0.9973	4.60097	13.9423	85.0486	13.0935	98.6043	7.39129	LC
57	Fenoxycarb	3774	42680000	38994	0.9968	3.015	9.13636	83.5214	7.78396	88.2886	1.30693	LC
58	Fenpyroximate	-230200	225300000	160999	0.9987	2.35817	7.14598	78.1929	6.40291	93.5643	2.12205	LC
59	Fenvalerate	-7194	11700000	4872	0.9996	1.37415	4.1641	82.47	6.66	91.12	4.75	GC
60	Flonicamid	-7460	952300	670	0.9905	2.32175	7.0356	70.12	13.7339	93.71	10.5549	LC
61	Fludioxonil	12620	2136000	908	0.9966	1.40281	4.25094	95.07	5.87654	92.84	3.93396	LC
62	Fluopicolide	-39030	120500000	85471	0.997	2.3407	7.09303	91.12	8.41	98.63	3.12	GC
63	Fluopyram	-38770	257000000	52481	0.9995	0.673881	2.04206	92.22	6.52	98.74	7.42	GC
64	Fluquinconazole	-10900	27410000	41927	0.9993	5.04776	15.2962	86.9143	14.0187	92.6886	8.26831	LC
65	Flutolanil	-27250	190200000	15074	0.9981	0.4	1.2	88.9371	7.38797	92.5057	3.31282	LC
66	Flutriafol	40370	21740000	18824	0.9976	2.85737	8.65869	94.0057	6.94994	91.0343	4.62493	LC
67	Fometanate	-27420	103200000	52558	0.9971	1.68063	5.09283	98.42	4.15	102.28	4.15	LC
68	Formothion	5154	38540000	56392	0.9973	4.82858	14.6321	91.45	10.25	92.52	7.41	GC
69	Imazalil	-8961	2939000	1251	0.9987	1.40466	4.25655	111.45	0.711281	92.2671	11.2549	LC
70	Imidacloprid	71660	27010000	25461	0.9961	3.11075	9.42651	94.6586	7.14777	87.9186	4.42431	LC
71	Indoxacarb	6904	14840000	15122	0.9984	3.36271	10.19	103.616	10.0834	94.8	7.34102	LC
72	Iprovalicarb	-81330	108200000	114126	0.999	3.48074	10.5477	79.8986	9.36597	87.6586	3.96045	LC
73	Kresoxim-methyl	-5312	38380000	33377	0.9984	2.86983	8.69646	79.9643	7.3287	92.22	5.40513	LC
74	Lambda-cyhalothrin	-280300	488300000	368942	0.9991	2.49336	7.55564	92.28	4.15	88.15	8.74	GC
75	Linuron	-17790	25420000	29141	0.999	3.78306	11.4638	78.9814	10.0525	88.1357	5.80411	LC
76	Lufenuron	-1091	235300	177	0.9991	2.48236	7.52231	90.57	5.88232	76.195	4.63791	LC
77	Malaoxon	-127500	449000000	156325	0.9992	1.14894	3.48163	94.52	5.14	98.26	4.15	LC
78	Malathion	-32800	30360000	32987	0.9966	3.58554	10.8653	91.45	8.42	98.71	3.14	GC
79	Mandipropamid	-62250	69420000	98356	0.9978	4.67552	14.1683	83.67	10.7429	70.2443	10.0758	LC
80	Mepanipyrim	102000	28080000	40124	0.9983	4.71543	14.2892	108.51	11.1797	86.3614	4.38522	LC
81	Mepronil	-69600	43670000	54121	0.9994	4.08975	12.3932	75.9243	11.0806	92.5914	7.55136	LC
82	Metaflumizone	2615	6685000	5636	0.997	2.78217	8.43082	115	4.8725	76.39	8.15201	LC
83	Metalaxyl	20100	193500000	60312	0.9982	1.02858	3.1169	86.85	2.73019	91.6386	4.94068	LC
84	Metalaxyl-M	-643.8	12610000	18963	0.9977	4.96256	15.0381	92.36	8.41	98.47	4.15	GC
85	Methamidophos	3955	6488000	4851	0.9924	2.46737	7.47688	102.41	4.15	98.47	3.25	LC
86	Methiocarb	-236.3	107200000	84533	0.9988	2.60223	7.88554	86.3471	6.93689	86.3029	5.06337	LC
87	Methomyl	-10480	23600000	24618	0.9984	3.44235	10.4314	86.7029	9.58291	95.23	3.8707	LC
88	Methoxyfenozid	-46550	49920000	26418	0.9982	1.74638	5.29207	92.65	7.45	97.48	5.62	LC
89	Metobromuron	-13420	28890000	28709	0.9972	3.27933	9.93735	85.8714	9.07535	95.1414	7.17297	LC
90	Metrafenone	129800	75230000	42563	0.9974	1.86705	5.65772	94.51	6.32	97.42	4.44	GC
91	Metribuzin	-3849	34130000	26573	0.9983	2.56932	7.78582	90.4629	7.18287	95.9271	4.60174	LC
92	Mevinphos	28900	10410000	5093	0.999	1.6145	4.89241	113.046	4.26447	93.6043	3.80316	LC
93	Myclobutanil	-2151	20560000	29419	0.9993	4.72192	14.3089	90.0329	13.135	89.6471	4.7176	LC
94	Napropamide	-18420	28880000	23651	0.9987	2.7025	8.1894	92.27	8.41	103.36	4.25	GC
95	Oxamyl	-18670	31020000	69857	0.9969	6.3	22.52	98.41	2.36	102.41	5.12	LC
96	Penconazole	-52330	44260000	42876	0.999	3.19681	19	80.0471	8.9599	94.1529	4.69588	LC
97	Pencycuron	-39340	107400000	60577	0.9985	1.8613	5.64032	85.3343	5.08335	90.6971	3.6016	LC
98	Permethrin	82170	29930000	15487	0.9989	1.70755	5.17441	92.33	8.42	104.55	7.12	GC
99	Phenmedipham	-6761	2402000	2960	0.995	4.06661	12.3231	103.82	12.3335	103.474	11.0624	LC
100	Phosmet	88440	46610000	22236	0.9982	1.57431	4.77065	91.17	8.88	92.54	7.44	GC
101	Phoxim	86010	43360000	25487	0.9965	1.93974	5.878	102.41	2.48	105.47	6.63	LC
102	Picoxystrobin	193600	68670000	52032	0.9986	2.50045	7.57711	104.373	6.11978	92.4614	7.19918	LC
103	Pirimicarb	43920	112400000	45361	0.9974	1.33177	4.03568	86.4814	3.43589	90.4514	5.0915	LC
104	Pirimiphos-methyl	-255500	216900000	84571	0.9975	1.2867	3.89908	92.56	8.14	97.41	5.14	GC
105	Prochloraz	-70920	117100000	87067	0.9994	2.45364	7.43527	83.2743	6.72047	99.4	3.99505	LC
106	Procymidone	-11690	32700000	35284	0.9987	3.56077	10.7902	102.45	5.18	98.88	2.21	GC
107	Promecarb	-158100	68770000	68416	0.9988	3.28301	9.94852	84	9.09697	91.2757	5.16456	LC
108	Prometon	-55360	177000000	95039	0.9976	1.77191	5.36944	83.7757	4.74694	91.62	2.58989	LC
109	Prometryn	-63450	242700000	143719	0.9986	1.95415	5.92167	91.2257	5.57689	96.1871	5.1432	LC
110	Propachlor	-30950	142000000	48152	0.9995	1.11903	3.39099	103.36	4.17	90.28	8.47	GC
111	Propamocarb	-78170	34630000	33814	0.9938	3.22224	9.76437	87.9129	10.9067	109.076	3.92018	LC
112	Propazine	91230	44820000	48962	0.9994	3.60497	10.9241	98.52	4.51	92.22	8.85	GC
113	Propham	-24290	19550000	22518	0.9947	3.80099	11.5182	90.28	8.47	94.26	5.16	GC
114	Propiconazole	-30550	31680000	41627	0.9986	4.33615	13.1398	79.0757	11.8085	94.0371	5.28939	LC
115	Propoxur	-66220	54980000	28153	0.9984	1.68979	5.12059	80.57	4.76875	94.6271	4.589	LC
116	Prosulfocarb	-93080	108900000	25369	0.998	0.768758	2.32957	104.45	5.74	91.14	9.99	GC
117	Prothioconazole	-31600	7357000	11058	0.9989	4.96009	15.0306	89.43	14.6303	81.47	12.924	LC
118	Pymetrozine	-5498	4839000	1584	0.9946	1.08022	3.2734	92.58	7.44	103.41	4.15	LC
119	Pyraclostrobin	-82600	89010000	64241	0.9988	2.3817	7.21728	75.7543	6.27775	90.8929	3.90152	LC
120	Pyridaben	-153400	264000000	104449	0.9994	1.30561	3.9564	86.2814	3.66696	94.1186	3.85517	LC
121	Pyrimethanil	-8490	16740000	11599	0.999	2.28654	6.92891	83.55	6.22107	95.3757	8.81465	LC
122	Pyriproxyfen	-45990	144100000	81057	0.9933	1.85627	5.62505	87.1343	5.12829	93.8343	3.69072	LC
123	Spinetoram A	-32230	18390000	20122	0.9961	3.6108	10.9418	72.47	8.51088	82.1314	10.6476	LC
124	Spinetoram B	-6379	768200	183	0.9995	0.786123	2.38219	101.47	3.80544	71.9875	4.48717	LC
125	Spinosad	215000	251700000	84523	0.9973	1.10817	3.35809	98.44	2.36	98.14	3.15	LC
126	Spinosyn B	-13960	29110000	36713	0.9943	4.1619	12.6118	90.4029	12.0322	90.4057	7.18144	LC
127	Spiridiclofen	-24970	16270000	19444	0.9975	3.94377	11.9508	76.9186	11.0896	94.9957	12.9442	LC
128	Spiromesifen	-157.4	6984000	8737	0.9928	4.12831	12.51	110.037	13.9404	102.009	9.3506	LC
129	Spirotetramat	-76650	59510000	80059	0.9975	4.4395	13.453	79.44	13.736	95.1829	6.36077	LC
130	Spiroxamine	-51290	133700000	59952	0.9962	1.47974	4.48407	100.11	4.66882	104.273	5.18544	LC
131	Sulfentrazene	-1116	18920000	10411	0.9992	1.81587	5.50264	80.5429	4.62795	88.5857	3.21765	LC
132	Tebuconazole	-3775	27560000	19661	0.9993	2.35418	7.13389	88.9643	6.5057	94.9571	5.35004	LC
133	Tebufenozide	-19200	43520000	23270	0.998	1.7645	5.34697	90.31	5.07921	96.2486	4.38721	LC
134	Tebufanapryad	-38780	43360000	53707	0.9987	4.08748	12.3863	85.91	11.7814	91.7043	6.82615	LC
135	Teflubenzuron	-1245	284000	35	0.9928	0.40669	1.23239	117.525	7.30482	73.425	10.1473	LC
136	Tefluthrin	29480	13150000	4785	0.9987	1.2008	3.63878	104.47	5.84	92.42	7.41	GC
137	Terbutryne	-96400	353100000	173609	0.999	1.62251	4.91671	98.2114	4.96423	110.207	3.10013	LC
138	Tetraconazole	-41230	35630000	38925	0.9986	3.60518	10.9248	78.7571	9.96122	93.4314	7.09855	LC
139	Tetradifon	-18700	4948000	1524	0.9992	1.01641	3.08003	91.25	8.47	95.55	5.28	GC
140	Thiabendazole	-178100	144500000	91340	0.9986	2.08597	6.32111	82.31	6.0016	92.4514	5.18716	LC
141	Thiacloprid	94490	117400000	41520	0.9984	1.16709	3.53663	84.8357	2.87012	85.7143	2.83357	LC
142	Thiamethoxam	-1863	74700000	34372	0.9993	1.51844	4.60134	84.12	3.97925	91.3071	2.90373	LC
143	Thiophanate-methyl	681700	97200000	47636	0.9948	1.61727	4.90082	70.32	2.88868	71.2429	6.6834	LC
144	Triadimefon	-18070	32110000	44066	0.9981	4.52874	13.7235	102.84	10.5367	71.6557	13.6104	LC
145	Triadimenol	-22220	8205000	12604	0.9981	5.06925	15.3614	73.7883	15.4961	86.7657	9.17886	LC
146	Trifloxystrobin	-94630	170400000	72407	0.9982	1.40225	4.24924	82.2843	3.78776	88.8957	4.28899	LC
147	Triticonazole	-17040	8655000	4753	0.9961	1.81224	5.49162	100.19	4.28038	86.1971	10.5036	LC
148	Zoxamide	-50240	85490000	88646	0.9985	3.42182	10.3692	82.2814	9.27106	90.7614	5.28572	LC

## Sheet: Supporting info-rice
		Calibration						10 ug/kg		100 ug/kg
No.	Pesticide	y-Intercept	Slope	StDEV	Correlation coefficients R^2	LOD ug/kg	LOQ ug/kg	% Recoveries	Repeatabilities %RSD	% Recoveries	Repeatabilities %RSD	Technique (LC/GC)
1	2,4-D methyl ester	6001	3920000	2651	0.9991	2.23171	6.76276	95.56	5.52	102.25	3.33	GC
2	2-Phenylphenol	-23080	15950000	25631	0.9991	5.30297	16.0696	98.42	2.21	101.11	1.47	GC
3	Abamectin	1194	3376000	4518	0.9966	4.41629	13.3827	102.25	1.14	94.44	6.51	LC
4	Acephate	-7721	21410000	10826	0.9988	1.66865	5.05652	105.276	5.54926	99.0514	5.21101	LC
5	Acetamiprid	-14770	18600000	16409	0.9991	2.91127	8.82204	87.4543	10.9836	97.94	2.67666	LC
6	Aclonifen	1290	1753000	1254	0.9977	2.36064	7.15345	84.84	10.45	98.75	2.14	GC
7	Aldicarb	2229	390800	158	0.9987	1.33419	4.04299	80.25	12.32	85.32	6.48	LC
8	Ametryn	-128100	124600000	27126	0.9987	0.718425	2.17705	85.6843	2.88743	96.8829	2.23405	LC
9	Aminocarb	4578	8879000	9567	0.9959	3.5557	10.7749	102.535	11.5379	97.7543	2.44967	LC
10	Amitraz	-4867	1113000	427	0.9989	1.26604	3.83648	108.515	8.63306	90.87	5.2552	LC
11	Atrazine	-18310	20900000	15878	0.9989	2.50705	7.59713	101.47	2.22	84.15	10.25	GC
12	Azinphos-methyl	-19780	22480000	16236	0.9985	2.3834	7.22242	105.56	5.63	89.36	9.41	GC
13	Azoxystrobin	-151200	207600000	137712	0.9986	2.18906	6.63353	74.9771	9.79718	100.639	4.70178	LC
14	Benalaxyl	-32790	91640000	85850	0.9988	3.0915	9.36818	74.1229	12.9928	101.731	3.9108	LC
15	Bendiocarb	-23470	60160000	38014	0.9988	2.08521	6.31882	85.8586	7.71009	92.9543	2.81854	LC
16	Beta-cyfluthrin	-18540	41500000	32652	0.9995	2.59642	7.86795	98.52	2.14	102.22	4.15	GC
17	Bifenazate	-13260	41850000	19267	0.9984	1.51926	4.60382	74.0917	11.2493	95.0029	9.28505	LC
18	Bifenthrin	-2166	10090000	16953	0.9987	5.54459	16.8018	90.24	8.47	104.47	6.36	GC
19	Biphenyl	6019	4511000	5621	0.9964	4.11202	12.4607	91.26	9.63	87.45	10.14	GC
20	Bitertanol	5704	2723000	1960	0.9945	2.37532	7.19794	73.4267	7.07692	113.723	10.4226	LC
21	Boscalid	26530	24430000	30298	0.9994	4.09265	12.402	81.9914	12.0511	94.4986	6.21682	LC
22	Carbaryl	-12190	45210000	23826	0.9984	1.73912	5.27007	76.2371	6.34832	96.7014	2.64914	LC
23	Carbendazim	-65660	25040000	13661	0.9955	1.80037	5.45567	98.0557	7.20508	109.116	5.10884	LC
24	Carbofuran	43750	173500000	100580	0.9991	1.91305	5.79712	80.5857	6.97528	101.173	4.57638	LC
25	Chlorantraniliprole	5593	10380000	7459	0.9984	2.37136	7.18593	70.6933	10.1419	97.1943	3.50207	LC
26	Chlorothalonil	37350	21960000	28451	0.9986	4.27542	12.9558	102.23	2.14	99.52	1.11	GC
27	Chlorotoluron	18130	1738000	1390	0.993	2.63924	7.9977	72.1167	8.81389	104.269	7.84494	LC
28	Chlorpropham	-34350	26160000	26352	0.9976	3.32422	10.0734	105.41	6.52	103.36	3.48	GC
29	Chlorpyrifos	-112500	69810000	45286	0.9983	2.14072	6.48704	98.88	2.28	104.17	8.47	GC
30	Clofentezine	-51780	17710000	15085	0.9978	2.81087	8.51779	90.9043	11.7626	99.86	4.02395	LC
31	Clomazone	-885.8	6021000	4853	0.9984	2.65984	8.06012	92.56	8.65	98.52	3.12	GC
32	Clothianidin	15600	9509000	10299	0.9996	3.57416	10.8308	74.1014	12.9927	91.8314	4.73405	LC
33	Cyazofamid	-25740	20140000	15116	0.9992	2.4768	7.50546	81.1086	9.90691	97.04	7.37859	LC
34	Cyfluthrin	-33900	77620000	42531	0.9991	1.8082	5.47939	92.36	8.46	84.42	10.14	GC
35	Cymoxanil	3461	8798000	7202	0.9998	2.70136	8.18595	70.1257	11.6992	92.8914	2.22717	LC
36	Cypermethrin	70740	42840000	24895	0.9986	1.91768	5.81116	98.25	1.12	98.88	1.11	GC
37	Cyproconazole	-42880	54080000	38945	0.9989	2.37645	7.20137	102.26	3.41	94.48	6.41	GC
38	Cyprodinil	4354	14160000	5611	0.9996	1.30765	3.96257	70.8867	6.15792	97.6657	5.98534	LC
39	Deltamethrin	3347	52720000	46452	0.9991	2.90766	8.81108	102.25	4.15	103.33	3.45	GC
40	Difenoconazole	-10120	41120000	36783	0.9992	2.95194	8.94528	81.6786	11.2911	95.5157	2.90651	LC
41	Dimethoate	61030	60480000	33901	0.9987	1.84976	5.60532	80.3943	6.19519	95.3757	2.72601	LC
42	Dimethomorph	87780	63750000	55992	0.9963	2.89841	8.78306	70.11	11.1182	95.5471	3.06099	LC
43	Diniconazole	-13300	7130000	6790	0.9971	3.14264	9.52314	87.0671	13.9194	100.796	7.99788	LC
44	Dinotefuran	5565	2857000	2918	0.9975	3.37046	10.2135	76.434	10.1713	95.3686	9.91362	LC
45	Emamectin B1a	-52530	15920000	15691	0.9984	3.25253	9.85616	96.575	12.8619	100.271	5.02289	LC
46	Emamectin B1b	-5977	607000	255	0.9966	1.38633	4.20099	73.475	7.06226	82.5625	7.00283	LC
47	Epoxyconazole	-35050	28070000	21397	0.9995	2.5155	7.62273	80.404	10.5575	99.2571	3.02887	LC
48	Eprinomectin	-7986	2063000	1223	0.9977	1.95633	5.92826	90.3225	10.647	105.276	8.34827	LC
49	Ethiofencarb	17540	43740000	21419	0.9987	1.61597	4.89689	71.348	8.53689	104.044	2.31135	LC
50	Ethofumesate	-11120	1430000	1308	0.993	3.01846	9.14685	75.0367	11.5121	109.707	13.9818	LC
51	Etoxazole	-10840	9051000	1550	0.9958	0.565131	1.71252	79.9071	11.8697	103.613	13.7058	LC
52	Famoxadon	-3818	3821000	2310	0.9987	1.99503	6.04554	70.5133	12.5574	103.971	7.84831	LC
53	Fenamidone	80610	41180000	18109	0.9952	1.45118	4.39752	71.486	5.05873	87.0557	3.75787	LC
54	Fenarimol	-12740	6960000	8053	0.9981	3.81823	11.5704	101.572	13.8215	104.267	8.27355	LC
55	Fenbuconazole	-51890	12480000	4187	0.9958	1.10714	3.35497	97.292	5.48843	101.181	6.23221	LC
56	Fenhexamid	15670	6741000	4719	0.9971	2.31015	7.00045	75.8767	9.4364	97.3671	8.33982	LC
57	Fenoxycarb	72450	24430000	17611	0.9984	2.37889	7.20876	70.1317	8.42049	93.0671	2.79368	LC
58	Fenpyroximate	-430300	113100000	65204	0.9955	1.9025	5.76516	104.604	10.0572	100.393	2.64547	LC
59	Fenvalerate	-61800	36090000	46529	0.9991	4.25452	12.8925	105.52	6.41	102.25	4.18	GC
60	Flonicamid	-1550	646900	442	0.9985	2.25475	6.83259	85.85	10.8281	103.449	11.1166	LC
61	Fludioxonil	5841	997700	541	0.9976	1.78942	5.42247	70.98	4.94362	109.536	9.37434	LC
62	Fluopicolide	-29620	42740000	21462	0.9991	1.6571	5.02153	109.55	9.65	102.47	3.21	GC
63	Fluopyram	10100	5071000	1623	0.9983	1.05618	3.20055	98.42	2.14	95.55	6.48	GC
64	Fluquinconazole	-33510	13920000	5904	0.9973	1.39966	4.24138	82.07	7.8156	93.1457	5.97908	LC
65	Flutolanil	-77190	103700000	73177	0.9997	2.32868	7.05661	86.1571	8.961	91.8043	1.78734	LC
66	Flutriafol	43270	12530000	13654	0.997	3.59603	10.897	70.7517	13.0296	94.7643	4.89431	LC
67	Fometanate	13880	75520000	45296	0.9992	1.9793	5.99788	102.41	2.41	105.55	6.56	LC
68	Formothion	110000	141200000	155623	0.9989	3.63708	11.0215	94.48	6.66	95.65	5.28	GC
69	Imazalil	-2982	1541000	1751	0.9987	3.74971	11.3628	102.232	13.6349	86.18	9.98287	LC
70	Imidacloprid	36470	12590000	10918	0.9977	2.86175	8.67196	70.1129	10.0553	90.5514	3.50055	LC
71	Indoxacarb	10470	7975000	8243	0.9999	3.4109	10.3361	103.241	10.0842	83.8114	6.99205	LC
72	Iprovalicarb	-41090	64840000	46168	0.9989	2.3497	7.1203	70.3229	11.1287	94.1857	4.41191	LC
73	Kresoxim-methyl	16900	22310000	11485	0.9999	1.69881	5.14792	71.395	7.08561	98.9686	5.92658	LC
74	Lambda-cyhalothrin	54130	64990000	14869	0.9988	0.755004	2.28789	102.41	1.18	105.55	5.28	GC
75	Linuron	-22570	13510000	9816	0.9979	2.39769	7.26573	84.7629	9.4908	91.4086	4.87461	LC
76	Lufenuron	-2591	340100	49	0.9957	0.475448	1.5	90.91	6.92272	73.07	8.86569	LC
77	Malaoxon	-21230	20730000	46526	0.9991	7.40645	16.8	94.56	5.45	98.42	2.47	LC
78	Malathion	-369500	273600000	256312	0.9983	3.09148	9.36813	98.88	1.24	92.32	8.65	GC
79	Mandipropamid	34250	49280000	28692	0.996	1.92134	5.82224	70.602	8.35751	95.1486	6.29507	LC
80	Mepanipyrim	57970	17550000	15318	0.9973	2.88031	8.72821	70.154	12.5128	92.4729	5.5602	LC
81	Mepronil	-49650	25490000	21670	0.9986	2.80545	8.50137	89.3757	11.8323	94.7771	5.92535	LC
82	Metaflumizone	18880	6562000	5494	0.9939	2.76291	8.37245	70.5067	11.5175	83.0014	6.6804	LC
83	Metalaxyl	370000	111100000	37103	0.9989	1.10207	3.3396	71.46	3.18775	94.3657	1.56389	LC
84	Metalaxyl-M	189700	253000000	231523	0.9989	3.01987	9.15111	84.52	11.42	101.41	1.01	GC
85	Methamidophos	-43070	30900000	15323	0.9984	1.63644	4.9589	102.36	3.52	106.66	7.77	LC
86	Methiocarb	69100	62670000	39467	0.9991	2.0782	6.29759	75.5657	7.27304	94.1886	2.12736	LC
87	Methomyl	-18900	12980000	5477	0.9982	1.39246	4.21957	92.3686	5.42427	102.097	6.93724	LC
88	Methoxyfenozid	-30660	16540000	12326	0.9986	2.45924	7.45224	80.5529	11.5341	102.103	3.5603	LC
89	Metobromuron	-19370	14930000	14956	0.9987	3.30575	10.0174	91.4986	12.5789	98.8614	2.23684	LC
90	Metrafenone	-27590	20200000	12623	0.9992	2.06217	6.24901	98.52	4.15	102.36	2.22	GC
91	Metribuzin	-43.51	18140000	14499	0.9987	2.63764	7.99283	71.3814	11.4314	103.927	2.70741	LC
92	Mevinphos	5647	5755000	3413	0.998	1.95706	5.9305	110	7.73687	95.2557	4.98637	LC
93	Myclobutanil	34030	11690000	12918	0.9978	3.64666	11.0505	72.346	9.94374	90.63	5.43697	LC
94	Napropamide	5748	7267000	2462	0.9986	1.11801	3.38792	98.45	2.11	97.48	3.56	GC
95	Oxamyl	-20990	12240000	16524	0.9984	4.455	13.5	102.25	4.15	103.52	5.23	LC
96	Penconazole	33230	22940000	22938	0.999	3.29971	9.99913	72.62	10.4994	95.5671	2.59847	LC
97	Pencycuron	-89670	66140000	39771	0.9969	1.98434	6.01315	71.3057	9.81817	99.9414	2.97456	LC
98	Permethrin	80140	37270000	42563	0.9989	3.76866	11.4202	105.54	6.15	102.47	4.48	GC
99	Phenmedipham	-9798	1514000	558	0.9959	1.21625	3.6856	93.7733	8.43702	88.7375	9.72807	LC
100	Phosmet	-30660	16540000	25336	0.9986	5.05495	15.318	98.52	2.28	96.66	5.28	GC
101	Phoxim	31670	22540000	25485	0.9959	3.73117	11.3066	94.24	4.18	101.12	1.01	LC
102	Picoxystrobin	4987	32500000	34886	0.9986	3.54227	10.7342	92.3214	10.8072	84.7486	2.81305	LC
103	Pirimicarb	62230	63850000	35511	0.9984	1.83534	5.56163	70.8857	7.15131	96.3943	3.13268	LC
104	Pirimiphos-methyl	-23030	27750000	25832	0.9985	3.07191	9.30883	89.8	8.41	103.36	4.15	GC
105	Prochloraz	-180100	59840000	23844	0.9965	1.31493	3.98463	85.1743	4.70335	101.161	5.70885	LC
106	Procymidone	77340	24240000	23652	0.9987	3.21995	9.75743	85.24	9.63	108.52	9.95	GC
107	Promecarb	-27510	41450000	36079	0.9977	2.87239	8.70422	73.5414	13.2836	97.6214	1.97346	LC
108	Prometon	22180	104000000	51536	0.9987	1.63528	4.95538	70.02	6.86819	102.377	3.21364	LC
109	Prometryn	-171800	132500000	96125	0.9971	2.39406	7.25472	91.4671	9.24273	99.1857	2.62488	LC
110	Propachlor	-207200	110600000	25471	0.999	0.759985	2.30298	105.52	6.63	98.41	4.15	GC
111	Propamocarb	-62720	18890000	11444	0.9983	1.99922	6.05823	91.4743	10.3356	81.5517	5.21556	LC
112	Propazine	-41540	20430000	25639	0.9991	4.1414	12.5497	101.12	1.14	94.42	7.41	GC
113	Propham	-38630	11240000	2632	0.9979	0.77274	2.34164	98.85	3.52	93.36	8.85	GC
114	Propiconazole	17110	16540000	18887	0.9965	3.76826	11.419	76.3917	13.168	100.669	4.75674	LC
115	Propoxur	-34870	30350000	19948	0.9991	2.16898	6.57265	86.9757	8.70572	96.5471	2.64894	LC
116	Prosulfocarb	-35400	72200000	21541	0.9985	0.984561	2.98352	90.63	8.88	95.14	5.48	GC
117	Prothioconazole	-10330	2087000	2380	0.9939	3.7633	11.4039	74.0133	14.3061	99.6486	12.8251	LC
118	Pymetrozine	-2933	2886000	2652	0.9946	3.03243	9.18919	101.12	2.24	103.36	3.26	LC
119	Pyraclostrobin	23420	41720000	50483	0.9996	3.99314	12.1004	84.82	13.2188	89.6557	5.09071	LC
120	Pyridaben	-332600	134300000	84621	0.9981	2.07929	6.30089	95.3086	8.59505	100.829	3.02619	LC
121	Pyrimethanil	-27960	10120000	7450	0.9968	2.42935	7.36166	90.4886	10.7142	103.334	4.0412	LC
122	Pyriproxyfen	-120800	72560000	38352	0.9995	1.74423	5.28556	91.6886	7.02145	99.5014	1.60581	LC
123	Spinetoram A	-55300	18750000	9295	0.9977	1.63592	4.95733	85.9375	11.594	110.493	11.8523	LC
124	Spinetoram B	-1933	683700	465	0.9999	2.24441	6.80123	92.6425	10.5014	82.218	12.0208	LC
125	Spinosad	15240	27320000	25121	0.999	3.03438	9.1951	98.74	3.12	105.45	8.69	LC
126	Spinosyn B	-21230	18420000	11430	0.9972	2.04772	6.20521	71.935	10.2739	104.249	7.4951	LC
127	Spiridiclofen	-47100	11580000	6253	0.9968	1.78194	5.39983	88.2514	11.6468	103.121	10.8716	LC
128	Spiromesifen	-15260	2301000	1217	0.9939	1.74537	5.289	71.4	2.8114	94.5371	7.40118	LC
129	Spirotetramat	-99490	34780000	26365	0.9978	2.50157	7.58051	101.04	10.7729	98.7343	6.34822	LC
130	Spiroxamine	-142700	77640000	62132	0.9984	2.64085	8.00258	79.4486	12.4513	108.567	6.16808	LC
131	Sulfentrazene	12800	10350000	8746	0.9976	2.78858	8.45024	76.87	8.98286	92.9514	7.24165	LC
132	Tebuconazole	7939	15140000	15311	0.9972	3.33727	10.1129	81.4786	11.7455	91.2471	4.29283	LC
133	Tebufenozide	-22500	28050000	29557	0.9979	3.47729	10.5373	98.1271	11.2278	95.1914	7.12002	LC
134	Tebufanapryad	8289	23910000	24853	0.9988	3.43015	10.3944	71.965	13.3363	94.8386	3.59012	LC
135	Teflubenzuron	-1206	142500	60	0.9972	1.38947	4.21053	73.6729	14.2441	75.575	9.11934	LC
136	Tefluthrin	-8859	51670000	21671	0.999	1.38406	4.19412	102.36	3.45	98.88	4.25	GC
137	Terbutryne	-415200	198000000	107717	0.9999	1.79528	5.44025	106.069	7.45809	100.757	3.6283	LC
138	Tetraconazole	-49050	17680000	17456	0.9985	3.25819	9.8733	91.925	12.2896	90.2371	5.56958	LC
139	Tetradifon	-14260	143800000	147112	0.9988	3.37601	10.2303	107.77	7.41	102.25	2.2	GC
140	Thiabendazole	-229600	77020000	26876	0.9964	1.15153	3.48948	95.31	5.31596	107.629	4.91971	LC
141	Thiacloprid	149000	58200000	17825	0.9982	1.0107	3.06271	70.4529	3.28597	89.4243	2.00564	LC
142	Thiamethoxam	14030	35450000	17999	0.9984	1.67551	5.07729	77.1529	6.26002	93.9814	2.42698	LC
143	Thiophanate-methyl	139800	64990000	40856	0.9964	2.07455	6.28651	70.7457	7.04808	71.1629	1.9255	LC
144	Triadimefon	9817	17320000	16233	0.9971	3.09289	9.3724	85.6	6.93064	93.13	7.69108	LC
145	Triadimenol	-6277	5385000	1918	0.9939	1.17538	3.56175	89.975	1.96277	86.0786	5.6976	LC
146	Trifloxystrobin	8493	85790000	40663	0.9977	1.56414	4.73983	83.71	5.59577	92.1771	2.89706	LC
147	Triticonazole	23890	6916000	3349	0.9987	1.59799	4.84239	90.7567	10.4826	107.457	5.74951	LC
148	Zoxamide	12570	44780000	36326	0.999	2.67699	8.1121	80.9286	9.68821	95.4029	3.06144	LC

## Sheet: Class
No.	Compound Name	CAS-No	Class	Retention time RT [min]	Precursor Mass	Product Mass (Quan. Ion)	Collision Energy	Product Mass (Confirming Ion)	Collision Energy	Technique (LC/GC)
1	2,4-D methyl ester	217-670-7	Aryloxyalkanoic acid/ester	9.55	268	233	10	189	20	GC
2	2-Phenylphenol	90-43-7	Hydroxybiphenyl	8.64	170.1	115.1	14	141.1	22	GC
3	Abamectin	71751-41-2	Avermectine Organophosphorous	21.14	890.512	305.012	24	567.22	13	LC
4	Acephate	30560-19-1	Organophosphate	2.51	184.08	143.05	10	95.2	25	LC
5	Acetamiprid	135410-20-7	Neonicotinoid	12.73	223.1	90.2	36	126.1	15	LC
6	Aclonifen	74070-45-5	Diphenyl ether	17.66	264	194.1	14	212.1	12	GC
7	Aldicarb	116-06-3	Organochlorine	8.08	116.1	89	5	70	5	LC
8	Ametryn	834-12-8	Triazine	17.97	228.2	185.9	19	96	26	LC
9	Aminocarb	2032-59-9	Carbamate	4.32	209.12	137.1	15	152.1	25	LC
10	Amitraz	33089-61-1	Amidine	9.38	294	122	33	163	20	LC
11	Atrazine	1912-24-9	Triazine	10.57	200	122.1	8	132	8	GC
12	Azinphos-methyl	86-50-0	Organophosphorous	21.53	160	77	16	50.9	34	GC
13	Azoxystrobin	131860-33-8	Strobilurin	20.38	404.12	372.14	14	329.11	32	LC
14	Benalaxyl	71626-11-4	Acylalanine	22.96	326.18	148	25	208	15	LC
15	Bendiocarb	22781-23-3	Carbamate	16.07	224.16	167.06	10	109.1	20	LC
16	Beta-cyfluthrin	68359-37-5	Pyrethroid	24.91	163	127	6	91.1	12	GC
17	Bifenazate	149877-41-8	Hydrazine carboxylate	21.47	301.23	170	20	152	40	LC
18	Bifenthrin	82657-04-3	Pyrethroid	20.26	181	165.9	10	179	12	GC
19	Biphenyl	92-52-4	Aromatic hydrocarbon	7.71	154.1	115	26	127.4	30	GC
20	Bitertanol	55179-31-2	Triazole	23.55	338.08	99	16	269	20	LC
21	Boscalid	188425-85-6	Pyridine carboxamide	20.69	343.24	307	19	271	34	LC
22	Carbaryl	62-25-22	Carbamate	17.04	202.08	145	12	127	30	LC
23	Carbendazim	10605-21-7	Benzimidazole	9.16	192.1	160.06	22	132.1	33	LC
24	Carbofuran	1563-66-2	N-methyl carbamate	16.12	222.14	165.06	14	123.1	25	LC
25	Chlorantraniliprole	500008-48-7	Pyrazole	19.44	482.13	283.81	19	450.89	21	LC
26	Chlorothalonil	1897-45-6	Chloronitrile	11.37	265.8	133	36	170	24	GC
27	Chlorotoluron	15545-48-9	Urea	17.81	213.08	140	20	168	22	LC
28	Chlorpropham	101-21-3	Carbamate	9.71	213	127	14	171	6	GC
29	Chlorpyrifos	2921-88-2	Organophosphorous	14.59	314	258	15	285	15	GC
30	Clofentezine	74115-24-5	Tetrazine	23.87	303.07	138	18	102	36	LC
31	Clomazone	81777-89-1		10.65	138	111	12	74.9	24	GC
32	Clothianidin	210880-92-5	Neonicotinoid	11.25	250.12	169.06	14	132.1	18	LC
33	Cyazofamid	120116-88-3	Ciano imidazole	22.1	325.22	108	15	261	10	LC
34	Cyfluthrin	68359-37-5	Pyrethroid	24.71	163	127.1	6	91.1	12	GC
35	Cymoxanil	27966-65-7	Acetamide	12.63	199.06	128.1	10	111.1	20	LC
36	Cypermethrin	52315-07-8	Pyrethroid	25.31	163	127	6	152.1	12	GC
37	Cyproconazole	60207-90-1	Triazole	16.77	222	125	20	82.1	10	GC
38	Cyprodinil	121552-61-2	Anilinopyrimidine	21.53	226	93	33	77	10	LC
39	Deltamethrin	52918-63-5	Pyrethroid	28.28	252.8	92.9	16	172	8	GC
40	Difenoconazole	119446-68-3	Triazole	24.19	406.17	251	25	111	55	LC
41	Dimethoate	60-51-5	Organophosphate	11.51	230.11	199.1	12	125.1	23	LC
42	Dimethomorph	110488-70-5	Morpholine	21.16	388.14	301	22	165	34	LC
43	Diniconazole	83657-24-3	Triazole	23.77	326.17	70.2	35	148.2	27	LC
44	Dinotefuran	165252-70-0	Neonicotinoid	5.08	203.02	129	10	114	15	LC
45	Emamectin B1a	155569-91-8	Avermectin	25.82	886.7	158	33	302	20	LC
46	Emamectin B1b	155569-91-8	Avermectin	25.29	872.4	158.2	33	302.3	20	LC
47	Epoxyconazole	135319-73-2	Triazole	22	330.2	121	21	123	20	LC
48	Eprinomectin	123997-26-2	Avermectin	26.92	936.53	352.13	57	490.22	52	LC
49	Ethiofencarb	29973-13-5	Carbamate	17.15	226.091	106.9	16	164.1	10	LC
50	Ethofumesate	26225-79-6	Benzofuran	20.01	286.96	258.9	11	120.9	20	LC
51	Etoxazole	153233-91-1	Triazole	26.03	360.1	177.1	15	141	10	LC
52	Famoxadon	131807-57-3	Strobilurin	23.44	392.11	331.22	8	238.03	18	LC
53	Fenamidone	161326-34-7	Imidazole	20.33	312.2	236.2	16	264.2	12	LC
54	Fenarimol	60168-88-9	Pyrimidine	21.68	331.12	268	23	81	34	LC
55	Fenbuconazole	114369-43-6	Triazole	22.36	337.04	125.14	35	70.41	27	LC
56	Fenhexamid	126833-17-8	Hydroxyanilide	21.48	302.09	97	26	55	36	LC
57	Fenoxycarb	79127-80-3	Carbamate	22.53	302.17	88	20	116	13	LC
58	Fenpyroximate	111812-58-9	Pyrazole	26.45	422.21	366	15	214	34	LC
59	Fenvalerate	66230-04-4	Pyrethroid	27.29	167	125	10	89.3	20	GC
60	Flonicamid	158062-67-0	Pyridine carboxamide	7.44	230.1	203.1	10	174	10	LC
61	Fludioxonil	131341-86-1	Phenyl pyrrole	20.84	266	229	17	227.1	10	LC
62	Fluopicolide	239110-15-7	Acylpicolide	18.7	209	182	17	109	15	GC
63	Fluopyram	658066-35-4	Benzamide	14.46	223	196	15	145	5	GC
64	Fluquinconazole	136426-54-5	Triazole	21.47	316.18	247.1	19	307	34	LC
65	Flutolanil	66332-96-5	Oxathiin	20.9	302.16	70.1	19	262	33	LC
66	Flutriafol	76674-21-0	Triazole	18.43	459.2	427.1	18	123	37	LC
67	Fometanate	23422-53-9	Acaricide	5.47	222.123	165	16	92.845	35	LC
68	Formothion	2540-82-1	Organophosphorous	6.14	125	79	8	93	6	GC
69	Imazalil	35554-44-0	Imidazole	18.49	298.18	159	24	201	18	LC
70	Imidacloprid	138261-41-3	Neonicotinoid	11.57	256.12	209.1	18	175.1	20	LC
71	Indoxacarb	144171-61-9	Oxadiazine	24.3	528.3	203	40	293	15	LC
72	Iprovalicarb	140923-17-7	Carbamate	21.26	321.16	119	20	203	10	LC
73	Kresoxim-methyl	143390-89-0	Strobilurin	22.52	314.07	267.14	8	222.13	15	LC
74	Lambda-cyhalothrin	91645-08-6	Pyrethroid	22.2	208.1	180.9	8	151.8	28	GC
75	Linuron	330-55-2	Urea	20.06	249.1	182	18	160	17	LC
76	Lufenuron	103055-07-8	Benzoyl urea	25.82	511.1	158.1	27	141.2	61	LC
77	Malaoxon	1634-78-2	Organophosphorous	9.45	315	99.2	31	127.1	17	LC
78	Malathion	121-75-5	Organophosphorous	12.98	173.1	99	15	127	10	GC
79	Mandipropamid	374726-62-2	Oxyacetamide	21	299.17	148	14	355.9	31	LC
80	Mepanipyrim	110235-47-7	Anilinopyrimidine	21.47	224.14	77	40	106	27	LC
81	Mepronil	55814-41-0	Oxathiin	20.79	270.1	228	10	119.1	10	LC
82	Metaflumizone	139968-49-3	Semicarbazone	25.52	505.15	302.04	22	285.1	52	LC
83	Metalaxyl	57837-19-1	Acylalanine	18.64	280.11	220.1	16	192.1	16	LC
84	Metalaxyl-M	70630-17-0	Acylalanine	12.35	160.1	130	18	144.8	10	GC
85	Methamidophos	10265-92-6	Organophosphorous	1	142.008	93.817	15	124.917	14	LC
86	Methiocarb	2032-65-7	N-methyl carbamate	20.17	226.09	169.2	10	121.1	10	LC
87	Methomyl	16752-77-5	Carbamate	8.2	163.05	88.1	10	106.1	10	LC
88	Methoxyfenozid	161050-58-4	Diacylhydrazine	14.05	369.217	313.155	10	149.06	10	LC
89	Metobromuron	3060-89-7	Urea	17.92	259.1	170	20	148	25	LC
90	Metrafenone	220899-03-6	Benzophenone	22.64	393	362.7	16	346.9	10	GC
91	Metribuzin	21087-64-9	Triazinone	15.24	215.09	187.07	17	130.97	17	LC
92	Mevinphos	7786-34-7	Organophosphate	13.78	225.09	127.1	15	192.8	8	LC
93	Myclobutanil	88671-89-0	Triazole	21.26	289.13	70.2	19	125	31	LC
94	Napropamide	15299-99-7	Alkanamide	15.65	271.1	72.1	14	128.2	10	GC
95	Oxamyl	23135-22-0	Oxyme carbamate	11.55	237.025	71.97	10	55.917	42	LC
96	Penconazole	66246-88-6	Triazole	22.85	284.12	159	35	70.1	17	LC
97	Pencycuron	66063-05-6	Phenyl urea	23.82	329	125	30	218	16	LC
98	Permethrin	52645-53-1	Pyrethroid	23.56	183.1	168	12	153	12	GC
99	Phenmedipham	13684-63-4	Bis carbamate	19.54	301.17	136	22	168	10	LC
100	Phosmet	732-11-6	Organophosphorous	20.2	160	76.9	22	133	10	GC
101	Phoxim	14816-18-3	Organophosphorous	16.3	299	129	10	77	20	LC
102	Picoxystrobin	117428-22-5	Strobilurin	22.53	368.2	145	23	205.11	11	LC
103	Pirimicarb	23103-98-2	Carbamate	13.77	239.09	182	16	72	21	LC
104	Pirimiphos-methyl	29232-93-7	Organophosphorous	12.68	290.1	233	8	125	20	GC
105	Prochloraz	67747-09-5	Imidazole	23.28	376.21	308	14	266	18	LC
106	Procymidone	32809-16-8	Dicarboxymide	14.67	95.9	67.1	8	53	16	GC
107	Promecarb	2631-37-0	Carbamate	20.53	208.09	109	20	151	17	LC
108	Prometon	1610-18-0	Triazine	16.99	226.211	141.9	25	184	21	LC
109	Prometryn	7287-19-6	Triazine	19.8	242.21	157.9	24	199.9	20	LC
110	Propachlor	1918-16-7	Chloroacetamide	9.27	120	77	15	50.9	35	GC
111	Propamocarb	24579-73-5	Carbamate	4.38	189.05	102.1	16	144.05	16	LC
112	Propazine	139-40-2	Triazine	10.6	214.1	172.1	8	58.1	12	GC
113	Propham	122-42-9	Carbamate	8.16	137	93	8	65.9	12	GC
114	Propiconazole	60207-90-1	Triazole	23.18	342.2	159	29	69.2	21	LC
115	Propoxur	114-26-1	Carbamate	15.86	210.07	111.1	10	168.06	16	LC
116	Prosulfocarb	52888-80-9	Thiocarbamate	12.64	251.1	43.1	20	128.1	5	GC
117	Prothioconazole	178928-70-6	Triazole	23.07	344.1	326	15	125.1	33	LC
118	Pymetrozine	123312-89-0	Pyridine	5.35	218.103	104.917	20	77.929	38	LC
119	Pyraclostrobin	175013-18-0	Strobilurin	23.5	388.2	194	14	163	26	LC
120	Pyridaben	96489-71-3	Pyridazinone	26.97	365.2	309.1	13	147	23	LC
121	Pyrimethanil	53112-28-0	Anilinopyrimidine	18.37	200.07	107	26	82	30	LC
122	Pyriproxyfen	95737-68-1	Juvenile hormon mimic	25.34	322.22	96	16	185.3	27	LC
123	Spinetoram A	187166-40-1	Spinosyn	24.76	748.32	141.92	30	98.03	37	LC
124	Spinetoram B	187166-40-1	Spinosyn	25.5	760.5	142.2	10	98.1	10	LC
125	Spinosad	168316-95-8	Spinosyn	24.7	732.47	143	34	95	40	LC
126	Spinosyn B	168316-95-8	Spinosyn	24.76	746.5	142	34	98	47	LC
127	Spiridiclofen	148477-71-8	Tetronic acid	26.3	411	313.1	15	213.1	25	LC
128	Spiromesifen	283594-90-1	Tetronic acid	25.87	371.3	273.3	15	255.3	25	LC
129	Spirotetramat	203313-25-1	Tetronic acid	21.58	374.2	302.2	19	330.2	17	LC
130	Spiroxamine	118134-30-8	Morpholine	20.9	298.22	144	21	100	35	LC
131	Sulfentrazene	122836-35-5	Triazolinone	16.94	404	387	10	307	15	LC
132	Tebuconazole	107534-96-3	Triazole	22.85	308.22	70.2	21	125	34	LC
133	Tebufenozide	112410-23-8	Diacylhydrazine	22.47	353.12	133	19	297	10	LC
134	Tebufanapryad	119168-77-3	Pyrazole	24.92	334.21	117	36	145.2	28	LC
135	Teflubenzuron	83121-18-0	Urea	25.39	229.16	172.06	18	141.2	28	LC
136	Tefluthrin	79538-32-2	Pyrethroid	11.18	177	127	14	137	16	GC
137	Terbutryne	886-50-0	Triazine	20.01	242.22	185.9	20	91	26	LC
138	Tetraconazole	112281-77-3	Triazole	22	372.19	159	39	70	24	LC
139	Tetradifon	116-29-0	Organochlorine	21.16	159	74.8	32	111	20	GC
140	Thiabendazole	148-79-8	Benzimidazole	11.04	202.04	175.05	28	131.05	35	LC
141	Thiacloprid	111988-49-9	Neonicotinoid	14	253.13	126.1	22	90.2	37	LC
142	Thiamethoxam	153719-23-4	Neonicotinoid	9.37	292.15	211.1	14	132.05	24	LC
143	Thiophanate-methyl	23564-05-8	Benzimidazole	16.07	343.21	151.06	24	311.2	15	LC
144	Triadimefon	43121-43-3	Triazole	21	294.17	197.1	16	225.1	16	LC
145	Triadimenol	55219-65-3	Triazole	21.31	296.1	70.1	10	227	10	LC
146	Trifloxystrobin	141517-21-7	Strobilurin	24.25	409.3	186	21	206.1	16	LC
147	Triticonazole	131983-72-7	Triazole	21.63	318.12	70	25	125	125	LC
148	Zoxamide	156052-68-5	Benzamide	23.01	336.22	187	23	159	38	LC

## Sheet: Cabagge
MATRIX EFFECT CABAGGE
Lab Name:	ABiotechLab
Batch:	VAL_CAL_SOLVENT	Cali File:	VAL_CAL_SOLVENT
Batch:	MM-Calbiration_cabagge	Cali File:	MM-Calbiration_cabagge
Comparation slopes of calibration curves
	Compound	Slope (solvent)	Slope (MM cabagge)	Matrix effect
1	2,4-D methyl ester	172896000	144000000	-16.7129
2	2-Phenylphenol	18132560	16650000	-8.17623
3	Abamectin	1863200	1531000	-17.8295
4	Acephate	43215000	42510000	-1.63138
5	Acetamiprid	32002500	35200000	9.99141
6	Aclonifen	3630000	2950000	-18.7328
7	Aldicarb	4627200	3846000	-16.8828
8	Ametryn	281260000	229100000	-18.5451
9	Aminocarb	13602000	15970000	17.4092
10	Amitraz	3096000	2579000	-16.699
11	Atrazine	2885210	3269000	13.302
12	Azinphos-methyl	43950000	42490000	-3.32196
13	Azoxystrobin	411600020	351300000	-14.6501
14	Benalaxyl	150100000	161700000	7.72818
15	Bendiocarb	112560000	115900000	2.96731
16	Beta-cyfluthrin	31280000	25560000	-18.2864
17	Bifenazate	84180000	78400000	-6.86624
18	Bifenthrin	52920000	45490000	-14.0401
19	Biphenyl	62580000	71730000	14.6213
20	Bitertanol	5522000	4699000	-14.904
21	Boscalid	49930000	44710000	-10.4546
22	Carbaryl	90940000	74720000	-17.8359
23	Carbendazim	70450000	74510000	5.76295
24	Carbofuran	313300000	300600000	-4.05362
25	Chlorantraniliprole	18610000	18120000	-2.63299
26	Chlorothalonil	15510000	17810000	14.8291
27	Chlorotoluron	3858000	3197000	-17.1332
28	Chlorpropham	609600	518000	-15.0262
29	Chlorpyrifos	160800000	154300000	-4.04229
30	Clofentezine	38210000	32190000	-15.755
31	Clomazone	80790000	85160000	5.40909
32	Clothianidin	24050000	20430000	-15.052
33	Cyazofamid	36410000	37660000	3.43312
34	Cyfluthrin	125700000	106800000	-15.0358
35	Cymoxanil	16250000	14470000	-10.9538
36	Cypermethrin	84620000	96200000	13.6847
37	Cyproconazole	60880000	53480000	-12.1551
38	Cyprodinil	22950000	23760000	3.52941
39	Deltamethrin	76680000	71340000	-6.96401
40	Difenoconazole	83950000	73220000	-12.7814
41	Dimethoate	112300000	120600000	7.39092
42	Dimethomorph	86290000	95920000	11.16
43	Diniconazole	11132500	12650000	13.6313
44	Dinotefuran	6196520	5016000	-19.0513
45	Emamectin B1a	38526000	31330000	-18.6783
46	Emamectin B1b	860150	945300	9.89944
47	Epoxyconazole	62341000	51820000	-16.8765
48	Eprinomectin	2552000	2944000	15.3605
49	Ethiofencarb	65263400	63400000	-2.8552
50	Ethofumesate	2064020	1914000	-7.26834
51	Etoxazole	17960200	17370000	-3.28615
52	Famoxadon	7683002	6269000	-18.4043
53	Fenamidone	63950000	72320000	13.0884
54	Fenarimol	15160000	12210000	-19.4591
55	Fenbuconazole	22010000	21460000	-2.49886
56	Fenhexamid	12890000	11100000	-13.8867
57	Fenoxycarb	43280000	42680000	-1.38632
58	Fenpyroximate	241800000	225300000	-6.82382
59	Fenvalerate	12920000	11700000	-9.44272
60	Flonicamid	845800	952300	12.5916
61	Fludioxonil	2522000	2136000	-15.3053
62	Fluopicolide	143320000	120500000	-15.9224
63	Fluopyram	289400000	257000000	-11.1956
64	Fluquinconazole	30450000	27410000	-9.98358
65	Flutolanil	193300000	190200000	-1.60372
66	Flutriafol	18610000	21740000	16.8189
67	Fometanate	125100000	103200000	-17.506
68	Formothion	42580000	38540000	-9.48802
69	Imazalil	3596000	2939000	-18.2703
70	Imidacloprid	26080000	27010000	3.56595
71	Indoxacarb	14210000	14840000	4.4335
72	Iprovalicarb	132900000	108200000	-18.5854
73	Kresoxim-methyl	44050000	38380000	-12.8717
74	Lambda-cyhalothrin	564100000	488300000	-13.4373
75	Linuron	24570000	25420000	3.4595
76	Lufenuron	262500	235300	-10.3619
77	Malaoxon	546200000	449000000	-17.7957
78	Malathion	36880000	30360000	-17.679
79	Mandipropamid	62950000	69420000	10.278
80	Mepanipyrim	26680000	28080000	5.24738
81	Mepronil	43950000	43670000	-0.637088
82	Metaflumizone	5623000	6685000	18.8867
83	Metalaxyl	162900000	193500000	18.7845
84	Metalaxyl-M	13950000	12610000	-9.60573
85	Methamidophos	6016000	6488000	7.84574
86	Methiocarb	130100000	107200000	-17.6018
87	Methomyl	28890000	23600000	-18.3108
88	Methoxyfenozid	61280000	49920000	-18.5379
89	Metobromuron	24180000	28890000	19.4789
90	Metrafenone	68920000	75230000	9.15554
91	Metribuzin	41580000	34130000	-17.9173
92	Mevinphos	9922000	10410000	4.91836
93	Myclobutanil	23930000	20560000	-14.0827
94	Napropamide	25311000	28880000	14.1006
95	Oxamyl	30450000	31020000	1.87192
96	Penconazole	51330000	44260000	-13.7736
97	Pencycuron	133100000	107400000	-19.3088
98	Permethrin	26510000	29930000	12.9008
99	Phenmedipham	2858000	2402000	-15.9552
100	Phosmet	56080000	46610000	-16.8866
101	Phoxim	52210000	43360000	-16.9508
102	Picoxystrobin	70790000	68670000	-2.99477
103	Pirimicarb	95050000	112400000	18.2536
104	Pirimiphos-methyl	264100000	216900000	-17.872
105	Prochloraz	135700000	117100000	-13.7067
106	Procymidone	39250000	32700000	-16.6879
107	Promecarb	74620000	68770000	-7.83972
108	Prometon	208800000	177000000	-15.2299
109	Prometryn	289500000	242700000	-16.1658
110	Propachlor	166800000	142000000	-14.8681
111	Propamocarb	41950000	34630000	-17.4493
112	Propazine	51230000	44820000	-12.5122
113	Propham	16290000	19550000	20.0123
114	Propiconazole	32160100	31680000	-1.49284
115	Propoxur	47010000	54980000	16.9538
116	Prosulfocarb	118910000	108900000	-8.41813
117	Prothioconazole	8418000	7357000	-12.6039
118	Pymetrozine	4292000	4839000	12.7446
119	Pyraclostrobin	95230000	89010000	-6.53156
120	Pyridaben	322200000	264000000	-18.0633
121	Pyrimethanil	19930000	16740000	-16.006
122	Pyriproxyfen	148500000	144100000	-2.96296
123	Spinetoram A	21330000	18390000	-13.7834
124	Spinetoram B	686100	768200	11.9662
125	Spinosad	255100000	251700000	-1.33281
126	Spinosyn B	30960000	29110000	-5.97545
127	Spiridiclofen	16080000	16270000	1.18159
128	Spiromesifen	5821000	6984000	19.9794
129	Spirotetramat	52790000	59510000	12.7297
130	Spiroxamine	164100000	133700000	-18.5253
131	Sulfentrazene	18570000	18920000	1.88476
132	Tebuconazole	34620000	27560000	-20.3928
133	Tebufenozide	40880000	43520000	6.45793
134	Tebufanapryad	52950000	43360000	-18.1114
135	Teflubenzuron	346800	284000	-18.1084
136	Tefluthrin	13950000	13150000	-5.73477
137	Terbutryne	312301100	353100000	13.064
138	Tetraconazole	31330000	35630000	13.7249
139	Tetradifon	5861000	4948000	-15.5775
140	Thiabendazole	155100000	144500000	-6.8343
141	Thiacloprid	141251160	117400000	-16.8856
142	Thiamethoxam	63960000	74700000	16.7917
143	Thiophanate-methyl	86080000	97200000	12.9182
144	Triadimefon	40210000	32110000	-20.1442
145	Triadimenol	9079000	8205000	-9.62661
146	Trifloxystrobin	204452000	170400000	-16.6553
147	Triticonazole	7641000	8655000	13.2705
148	Zoxamide	76680000	85490000	11.4893

## Sheet: Rice
MATRIX EFFECT RICE
Lab Name:	ABiotechLab
Batch:	VAL_CAL_SOLVENT_I	Cali File:	VAL_CAL_SOLVENT_I
Batch:	MM-Calbiration_rice	Cali File:	MM-Calbiration_rice
Comparation slopes of calibration curves
	Compound	Slope (solvent)	Slope (MM rice)	Matrix effect
1	2,4-D methyl ester	3728960	3920000	5.12314
2	2-Phenylphenol	18832560	15950000	-15.3063
3	Abamectin	3923200	3376000	-13.9478
4	Acephate	24215000	21410000	-11.5837
5	Acetamiprid	15502500	18600000	19.9806
6	Aclonifen	1530000	1753000	14.5752
7	Aldicarb	442720	390800	-11.7275
8	Ametryn	111260000	124600000	11.9899
9	Aminocarb	13602000	8879000	-34.7228
10	Amitraz	1296000	1113000	-14.1204
11	Atrazine	24111210	20900000	-13.3183
12	Azinphos-methyl	27750000	22480000	-18.991
13	Azoxystrobin	233300020	207600000	-11.0159
14	Benalaxyl	96250000	91640000	-4.78961
15	Bendiocarb	66586000	60160000	-9.65068
16	Beta-cyfluthrin	37580000	41500000	10.4311
17	Bifenazate	44180000	41850000	-5.27388
18	Bifenthrin	12320000	10090000	-18.1006
19	Biphenyl	5258000	4511000	-14.2069
20	Bitertanol	3122000	2723000	-12.7803
21	Boscalid	29130000	24430000	-16.1346
22	Carbaryl	48540000	45210000	-6.86032
23	Carbendazim	29520000	25040000	-15.1762
24	Carbofuran	172200000	173500000	0.754936
25	Chlorantraniliprole	11510000	10380000	-9.81755
26	Chlorothalonil	25510000	21960000	-13.9161
27	Chlorotoluron	1868000	1738000	-6.95931
28	Chlorpropham	22631000	26160000	15.5937
29	Chlorpyrifos	86320000	69810000	-19.1265
30	Clofentezine	19210000	17710000	-7.80843
31	Clomazone	7779000	6021000	-22.5993
32	Clothianidin	8528100	9509000	11.502
33	Cyazofamid	23410000	20140000	-13.9684
34	Cyfluthrin	67800000	77620000	14.4838
35	Cymoxanil	8525000	8798000	3.20235
36	Cypermethrin	44420000	42840000	-3.55696
37	Cyproconazole	50720000	54080000	6.62461
38	Cyprodinil	13550000	14160000	4.50185
39	Deltamethrin	62510000	52720000	-15.6615
40	Difenoconazole	46290000	41120000	-11.1687
41	Dimethoate	50230000	60480000	20.4061
42	Dimethomorph	63250000	63750000	0.790514
43	Diniconazole	6513250	7130000	9.46916
44	Dinotefuran	2518650	2857000	13.4338
45	Emamectin B1a	13826000	15920000	15.1454
46	Emamectin B1b	730150	607000	-16.8664
47	Epoxyconazole	33341000	28070000	-15.8094
48	Eprinomectin	2482000	2063000	-16.8815
49	Ethiofencarb	51143400	43740000	-14.4758
50	Ethofumesate	1661040	1430000	-13.9094
51	Etoxazole	8816020	9051000	2.66538
52	Famoxadon	3521102	3821000	8.51716
53	Fenamidone	42711000	41180000	-3.58456
54	Fenarimol	6416000	6960000	8.4788
55	Fenbuconazole	14110000	12480000	-11.5521
56	Fenhexamid	6659000	6741000	1.23142
57	Fenoxycarb	29880000	24430000	-18.2396
58	Fenpyroximate	102800000	113100000	10.0195
59	Fenvalerate	30520000	36090000	18.2503
60	Flonicamid	675800	646900	-4.27641
61	Fludioxonil	882200	997700	13.0923
62	Fluopicolide	47132000	42740000	-9.31851
63	Fluopyram	5554000	5071000	-8.69644
64	Fluquinconazole	16150000	13920000	-13.808
65	Flutolanil	126300000	103700000	-17.8939
66	Flutriafol	14180000	12530000	-11.6361
67	Fometanate	82510000	75520000	-8.4717
68	Formothion	135800000	141200000	3.97644
69	Imazalil	1896000	1541000	-18.7236
70	Imidacloprid	13480000	12590000	-6.60237
71	Indoxacarb	6961000	7975000	14.5669
72	Iprovalicarb	66290000	64840000	-2.18736
73	Kresoxim-methyl	25050000	22310000	-10.9381
74	Lambda-cyhalothrin	56410000	64990000	15.2101
75	Linuron	12270000	13510000	10.1059
76	Lufenuron	288500	340100	17.8856
77	Malaoxon	23220000	20730000	-10.7235
78	Malathion	334880000	273600000	-18.2991
79	Mandipropamid	60450000	49280000	-18.4781
80	Mepanipyrim	15680000	17550000	11.926
81	Mepronil	30550000	25490000	-16.563
82	Metaflumizone	5683000	6562000	15.4672
83	Metalaxyl	130200000	111100000	-14.6697
84	Metalaxyl-M	240501000	253000000	5.19707
85	Methamidophos	32116000	30900000	-3.78627
86	Methiocarb	58010000	62670000	8.0331
87	Methomyl	13890000	12980000	-6.55148
88	Methoxyfenozid	20480000	16540000	-19.2383
89	Metobromuron	13320000	14930000	12.0871
90	Metrafenone	24120000	20200000	-16.2521
91	Metribuzin	16980000	18140000	6.83157
92	Mevinphos	5062000	5755000	13.6902
93	Myclobutanil	10430000	11690000	12.0805
94	Napropamide	6631100	7267000	9.58966
95	Oxamyl	11650000	12240000	5.06438
96	Penconazole	24150000	22940000	-5.01035
97	Pencycuron	59210000	66140000	11.7041
98	Permethrin	32210000	37270000	15.7094
99	Phenmedipham	1488000	1514000	1.74731
100	Phosmet	14180000	16540000	16.6432
101	Phoxim	24520000	22540000	-8.07504
102	Picoxystrobin	34850000	32500000	-6.74319
103	Pirimicarb	71470000	63850000	-10.6618
104	Pirimiphos-methyl	25410000	27750000	9.20897
105	Prochloraz	52860000	59840000	13.2047
106	Procymidone	23550000	24240000	2.92994
107	Promecarb	34520000	41450000	20.0753
108	Prometon	130100000	104000000	-20.0615
109	Prometryn	134500000	132500000	-1.48699
110	Propachlor	125500000	110600000	-11.8725
111	Propamocarb	23410000	18890000	-19.308
112	Propazine	22580000	20430000	-9.5217
113	Propham	12490000	11240000	-10.008
114	Propiconazole	15260100	16540000	8.38723
115	Propoxur	33550000	30350000	-9.538
116	Prosulfocarb	66521000	72200000	8.53715
117	Prothioconazole	2244000	2087000	-6.99643
118	Pymetrozine	3551000	2886000	-18.7271
119	Pyraclostrobin	38880000	41720000	7.30453
120	Pyridaben	138410000	134300000	-2.96944
121	Pyrimethanil	12410000	10120000	-18.4529
122	Pyriproxyfen	66235000	72560000	9.54933
123	Spinetoram A	20080000	18750000	-6.62351
124	Spinetoram B	712100	683700	-3.9882
125	Spinosad	28410000	27320000	-3.83668
126	Spinosyn B	22540000	18420000	-18.2786
127	Spiridiclofen	18880000	11580000	-38.6653
128	Spiromesifen	2581000	2301000	-10.8485
129	Spirotetramat	36470000	34780000	-4.63395
130	Spiroxamine	75410000	77640000	2.95717
131	Sulfentrazene	12270000	10350000	-15.6479
132	Tebuconazole	12820000	15140000	18.0967
133	Tebufenozide	26410000	28050000	6.20977
134	Tebufanapryad	21440000	23910000	11.5205
135	Teflubenzuron	132590	142500	7.47417
136	Tefluthrin	43954255	51670000	17.554
137	Terbutryne	194101100	198000000	2.0087
138	Tetraconazole	20410000	17680000	-13.3758
139	Tetradifon	156100100	143800000	-7.87962
140	Thiabendazole	75480000	77020000	2.04028
141	Thiacloprid	59610160	58200000	-2.36564
142	Thiamethoxam	30410000	35450000	16.5735
143	Thiophanate-methyl	80080000	64990000	-18.8437
144	Triadimefon	18420000	17320000	-5.97177
145	Triadimenol	5847000	5385000	-7.90149
146	Trifloxystrobin	81475200	85790000	5.29584
147	Triticonazole	6521000	6916000	6.05735
148	Zoxamide	41740000	44780000	7.28318
